# Supplementary material for: Comparison of anonymization techniques regarding statistical reproducibility
Source: PLOS Digit Health. 2025 Feb 3;4(2):e0000735. doi: 10.1371/journal.pdig.0000735 (PMC11790161; doi:10.1371/journal.pdig.0000735)
Supplement: S1 File — (ZIP) [file pdig.0000735.s001.zip]

Archive with 16 entries (16 files):
- Suppl materials avatarization_generate.Rmd
- Figure 8 Hellinger distances Suppl material.tif
- Suppl materials self_service_generate.Rmd
- Suppl materials self_service_dataset.R
- Suppl materials raw_generate.Rmd
- Suppl materials parm_generate.Rmd
- Suppl materials raw_dataset.R
- Suppl materials parm_dataset.R
- Suppl materials avatarization_dataset.R
- Suppl materials generalization_generate.Rmd
- Suppl materials generalization_dataset.R
- Suppl materials generalization_statistical_report.docx
- Suppl materials avatarization_statistical_report.docx
- Suppl materials self_service_statistical_report.docx
- Suppl materials raw_statistical_report.docx
- Suppl materials parm_statistical_report.docx
