# Supplementary material for: Comparison of anonymization techniques regarding statistical reproducibility
Source: PLOS Digit Health. 2025 Feb 3;4(2):e0000735. doi: 10.1371/journal.pdig.0000735 (PMC11790161; doi:10.1371/journal.pdig.0000735)
Supplement: S1 File — (ZIP) [file pdig.0000735.s001.zip › Suppl materials raw_generate.Rmd]

---
title: "KADOR PoC Anonymisation – Analysis report on the raw data (without anonymisation)"
subtitle: "A FRENCH RETROSPECTIVE STUDY DESCRIBING THE EPIDEMIOLOGY AND THE THERAPEUTIC MANAGEMENT OF PATIENTS TREATED BY HERCEPTIN® BASED NEOADJUVANT TREATMENT FOR HER2-POSITIVE EARLY BREAST CANCER"
author: "Laetitia Vinet"
date: "`r Sys.Date()`"
output:
  word_document:
    reference_docx: raw_template.docx
    toc: true
classoption: portrait
editor_options: 
  chunk_output_type: console
---


<!-- Options générales du rapport -->

```{r setup, include=FALSE}
knitr::opts_chunk$set(echo = FALSE,
                      warning = FALSE,
                      message = FALSE,
                      fig.width = 8,
                      fig.height = 8#,
                      #fig.align="center", 
                      #out.width="50%"
                      )
```

```{r, include=FALSE}
library(gtsummary)
library(dplyr)
library(tidyr)
library(flextable)
library(tidyverse)
library(survival)
library(survminer)
library(aod)
```

```{r merge datasets}
# merge adm , adiag and apcr
adm<-readRDS(file = "AD/adm.rds")
adiag<-readRDS(file = "AD/adiag.rds")
apcr<-readRDS(file = "AD/apcr.rds")
acov<-readRDS(file = "AD/acov.rds")

dm_diag_pcr_cov <- adm %>%
                left_join(dplyr::select(adiag,-siteid),by = "subjid") %>%
                left_join(dplyr::select(apcr,subjid,pcrstatus),by = "subjid")%>%
                left_join(dplyr::select(acov,subjid,age,agegr,bmigr,hormgr))

# merge afollow, apcr, alost
afollow<-readRDS(file = "AD/afollow.rds")
alost<-readRDS(file = "AD/alost.rds")
dispo <- afollow %>% 
  left_join(dplyr::select(apcr,subjid,timtosurg) , by = "subjid") %>% 
  left_join(dplyr::select(alost,-siteid) , by = "subjid")


# merge dates available
dates<- dplyr::select(adm,subjid,brthdtca) %>%
  left_join(dplyr::select(adiag,subjid,diagdtca) , by = "subjid") %>%
  left_join(dplyr::select(apcr,subjid,surgdtca) , by = "subjid") %>% 
  left_join(dplyr::select(afollow,subjid,followdtca,progdtca) , by = "subjid") %>% 
  left_join(dplyr::select(alost,subjid,lostdtca) , by = "subjid")
  
asurg<-readRDS(file = "AD/asurg.rds")

aadj<-readRDS(file = "AD/aadj.rds")

#merge aadj and apcr
adjbypcr <- aadj %>% 
  left_join(dplyr::select(apcr,subjid,pcrstatus) , by = "subjid")

atte<-readRDS(file = "AD/atte.rds")

attecov <- atte %>% 
  left_join(dplyr::select(acov,-pcrstatus) , by = "subjid") 
```


# 1 Analysis of study conduct

## 1.1 Patient Disposition

### Table 1.1.1 Summary of patient disposition - Full Analysis Set Population

```{r dispo1}
outp111<-tbl_summary(data =dispo %>% dplyr::select(fupdur,followc,timtosurg,progc), 
            missing = "always",
            missing_text = "Missing",
            type = list(all_categorical() ~ "categorical",
                        all_continuous() ~ 'continuous2'),
            statistic = list(all_categorical()  ~ c("{n}/{N} ({p}%)"),
                             all_continuous() ~ c("{N_nonmiss}","{mean} ({sd})", "{median} ({p25}; {p75})","{min}, {max}")),
            digits = list(all_categorical() ~ c(0,0,1), 
                          all_continuous() ~ c(0,2,2,1,1,1,1,1) )
)
outp111%>%
modify_header(list(all_stat_cols() ~ "**All (N =  {N})**"))%>%
add_stat_label(label = all_continuous() ~ c("Nobs", "Mean (SD)","Median (Q1;Q3)", "Min - Max")) %>%
as_flex_table() %>%
flextable::width(j="label",width = 5) %>%
flextable::add_footer_row(values = "Time from diagnostic to surgery (months) = (Surgery date – initial diagnosis date of breast cancer) / (365.25/12)", colwidths = 2 ) %>%
flextable::add_footer_row(values = "Follow-up duration (years) = (Last consultation date/Death date – initial diagnosis date of breast cancer + 1) / 365.25", colwidths = 2 )


### retrieve results in a dataframe
header<-outp111$table_styling$header%>%
  filter(column == "stat_0")%>% 
  mutate(variable = "FAS",
         var_label= "Full Analysis Set Population",
         Ntot = word(word(label,2, sep = fixed('**')),3),
         stat_0=Ntot,
         label = "Ntot"
         )%>%
  dplyr::select(variable,var_label,label,stat_0,Ntot)

content<-outp111$table_body%>%
  filter(row_type != "label")%>%
  mutate(
    N=case_when(label=="N" ~ stat_0),
    Mean=case_when(label=="Mean (SD)" ~ word(stat_0,1,sep=fixed('('))),
    SD=case_when(label=="Mean (SD)" ~ word(word(stat_0,2,sep=fixed('(')),1,sep=fixed(')'))),
    Median=case_when(label=="Median (25%; 75%)" ~ word(stat_0,1,sep=fixed('('))),
    Q1=case_when(label=="Median (25%; 75%)" ~ word(word(stat_0,2,sep=fixed('(')),1,sep=fixed(';'))),
    Q3=case_when(label=="Median (25%; 75%)" ~ word(word(stat_0,2,sep=fixed(';')),1,sep=fixed(')'))),
    Min=case_when(label=="Range" ~ word(stat_0,1,sep=fixed(','))),
    Max=case_when(label=="Range" ~ word(stat_0,2,sep=fixed(','))),
    Num=case_when(var_type=="categorical"  & row_type =="level" ~ word(stat_0,1,sep=fixed('/'))),
    Den=case_when(var_type=="categorical" & row_type =="level" ~ word(word(stat_0,2,sep=fixed('/')),1,sep=fixed('('))),
    Perc=case_when(var_type=="categorical" & row_type =="level" ~ word(word(stat_0,2,sep=fixed('(')),1,sep=fixed('%'))),
    Miss=case_when(label=="Missing" ~ stat_0)
    )


head_cont <- header %>% bind_rows(content)
raw_tab111<-pivot_longer(head_cont,
                          cols=c(Ntot,N,Mean,SD,Median,Q1,Q3,Min,Max,Num,Den,Perc,Miss),
                          values_to = "raw_99",
                          values_transform = list(raw_99 = as.numeric),
                          values_drop_na=TRUE)%>%
  mutate(output="tab111")
```


### Table 1.1.2 Latest news - Among patients not being followed in the site - Full Analysis Set Population

```{r dispo2}
outp112<-tbl_summary(data =dispo %>% filter(followc=="No") %>% dplyr::select(loststatc), 
            missing = "always",
            missing_text = "Missing",
            type = list(all_categorical() ~ "categorical"),
            statistic = list(all_categorical()  ~ c("{n}/{N} ({p}%)")),
            digits = list(all_categorical() ~ c(0,0,1) )
)
outp112%>%
modify_header(list(all_stat_cols() ~ "**All (N =  {N})**"))%>%
modify_footnote(update = everything() ~ NA)%>%
as_flex_table()

### retrieve results in a dataframe
header<-outp112$table_styling$header%>%
  filter(column == "stat_0")%>% 
  mutate(variable = "FAS",
         var_label= "FAS among patients not being followed in the site",
         Ntot = word(word(label,2, sep = fixed('**')),3),
         stat_0=Ntot,
         label = "Ntot"
         )%>%
  dplyr::select(variable,var_label,label,stat_0,Ntot)

content<-outp112$table_body%>%
  filter(row_type != "label")%>%
  mutate(
    Num=case_when(var_type=="categorical"  & row_type =="level" ~ word(stat_0,1,sep=fixed('/'))),
    Den=case_when(var_type=="categorical" & row_type =="level" ~ word(word(stat_0,2,sep=fixed('/')),1,sep=fixed('('))),
    Perc=case_when(var_type=="categorical" & row_type =="level" ~ word(word(stat_0,2,sep=fixed('(')),1,sep=fixed('%'))),
    Miss=case_when(label=="Missing" ~ stat_0)
    )


head_cont <- header %>% bind_rows(content)
raw_tab112<-pivot_longer(head_cont,
                          cols=c(Ntot,Num,Den,Perc,Miss),
                          values_to = "raw_99",
                          values_transform = list(raw_99 = as.numeric),
                          values_drop_na=TRUE)%>%
  mutate(output="tab112")
```


\newpage

### Table 1.1.3 Cause of death - Among dead patients - Full Analysis Set Population

```{r dispo3}
outp113<-tbl_summary(data =dispo %>% filter(loststatc=="The patient is dead") %>% dplyr::select(deathrsc), 
            missing = "always",
            missing_text = "Missing",
            type = list(all_categorical() ~ "categorical"),
            statistic = list(all_categorical()  ~ c("{n}/{N} ({p}%)")),
            digits = list(all_categorical() ~ c(0,0,1) )
)
outp113%>%
modify_header(list(all_stat_cols() ~ "**All (N =  {N})**"))%>%
modify_footnote(update = everything() ~ NA)%>%
as_flex_table()

### retrieve results in a dataframe
header<-outp113$table_styling$header%>%
  filter(column == "stat_0")%>% 
  mutate(variable = "FAS",
         var_label= "FAS among dead patients",
         Ntot = word(word(label,2, sep = fixed('**')),3),
         stat_0=Ntot,
         label = "Ntot"
         )%>%
  dplyr::select(variable,var_label,label,stat_0,Ntot)

content<-outp113$table_body%>%
  filter(row_type != "label")%>%
  mutate(
    Num=case_when(var_type=="categorical"  & row_type =="level" ~ word(stat_0,1,sep=fixed('/'))),
    Den=case_when(var_type=="categorical" & row_type =="level" ~ word(word(stat_0,2,sep=fixed('/')),1,sep=fixed('('))),
    Perc=case_when(var_type=="categorical" & row_type =="level" ~ word(word(stat_0,2,sep=fixed('(')),1,sep=fixed('%'))),
    Miss=case_when(label=="Missing" ~ stat_0)
    )


head_cont <- header %>% bind_rows(content)
raw_tab113<-pivot_longer(head_cont,
                          cols=c(Ntot,Num,Den,Perc,Miss),
                          values_to = "raw_99",
                          values_transform = list(raw_99 = as.numeric),
                          values_drop_na=TRUE)%>%
  mutate(output="tab113")
```

\newpage

### Table 1.1.4 Time from diagnostic to progression - Among patients having experienced progression of the disease since the beginning of adjuvant therapy - Full Analysis Set Population

```{r dispo4}
outp114<-tbl_summary(data =dispo %>% filter(progc=="Yes") %>% dplyr::select(timtoprog), 
            missing = "always",
            missing_text = "Missing",
            type = list(timtoprog ~ 'continuous2'),
            statistic = list(timtoprog ~ c("{N_nonmiss}","{mean} ({sd})", "{median} ({p25}; {p75})","{min}, {max}")),
            digits = list(timtoprog ~ c(0,2,2,1,1,1,1,1) )
)
outp114%>%
modify_header(list(all_stat_cols() ~ "**All (N =  {N})**"))%>%
add_stat_label(label = all_continuous() ~ c("Nobs", "Mean (SD)","Median (Q1;Q3)", "Min - Max"))%>%
as_flex_table() %>%
flextable::add_footer_row(values = "Time from diagnostic to progression (years) = (Date of the first progression of the disease – initial diagnosis date of breast cancer) / 365.25", colwidths = 2 ) 

### retrieve results in a dataframe
header<-outp114$table_styling$header%>%
  filter(column == "stat_0")%>% 
  mutate(variable = "FAS",
         var_label= "FAS among patients having experienced progression of the disease since the beginning of adjuvant therapy",
         Ntot = word(word(label,2, sep = fixed('**')),3),
         stat_0=Ntot,
         label = "Ntot"
         )%>%
  dplyr::select(variable,var_label,label,stat_0,Ntot)

content<-outp114$table_body%>%
  filter(row_type != "label")%>%
  mutate(
    N=case_when(label=="N" ~ stat_0),
    Mean=case_when(label=="Mean (SD)" ~ word(stat_0,1,sep=fixed('('))),
    SD=case_when(label=="Mean (SD)" ~ word(word(stat_0,2,sep=fixed('(')),1,sep=fixed(')'))),
    Median=case_when(label=="Median (25%; 75%)" ~ word(stat_0,1,sep=fixed('('))),
    Q1=case_when(label=="Median (25%; 75%)" ~ word(word(stat_0,2,sep=fixed('(')),1,sep=fixed(';'))),
    Q3=case_when(label=="Median (25%; 75%)" ~ word(word(stat_0,2,sep=fixed(';')),1,sep=fixed(')'))),
    Min=case_when(label=="Range" ~ word(stat_0,1,sep=fixed(','))),
    Max=case_when(label=="Range" ~ word(stat_0,2,sep=fixed(','))),
    Miss=case_when(label=="Missing" ~ stat_0)
    )


head_cont <- header %>% bind_rows(content)
raw_tab114<-pivot_longer(head_cont,
                          cols=c(Ntot,N,Mean,SD,Median,Q1,Q3,Min,Max,Miss),
                          values_to = "raw_99",
                          values_transform = list(raw_99 = as.numeric),
                          values_drop_na=TRUE)%>%
  mutate(output="tab114")
```

\newpage

### Table 1.1.5 Dates available - Full Analysis Set Population

```{r dispo5}
outp115<-tbl_summary(data =dates %>% dplyr::select(brthdtca,diagdtca,surgdtca,followdtca,progdtca,lostdtca), 
            missing = "no",
            type = list(all_categorical() ~ "categorical"),
            statistic = list(all_categorical()  ~ c("{n}/{N} ({p}%)")),
            digits = list(all_categorical() ~ c(0,0,1) )
)
outp115%>%
modify_header(list(all_stat_cols() ~ "**All (N =  {N})**"))%>%
modify_footnote(update = everything() ~ NA)%>%
as_flex_table()%>%
flextable::width(j="label",width = 5) %>%
flextable::width(j="stat_0",width = 1.5)

### retrieve results in a dataframe
header<-outp115$table_styling$header%>%
  filter(column == "stat_0")%>% 
  mutate(variable = "FAS",
         var_label= "Full Analysis Set Population",
         Ntot = word(word(label,2, sep = fixed('**')),3),
         stat_0=Ntot,
         label = "Ntot"
         )%>%
  dplyr::select(variable,var_label,label,stat_0,Ntot)

content<-outp115$table_body%>%
  filter(row_type != "label")%>%
  mutate(
    Num=case_when(var_type=="categorical"  & row_type =="level" ~ word(stat_0,1,sep=fixed('/'))),
    Den=case_when(var_type=="categorical" & row_type =="level" ~ word(word(stat_0,2,sep=fixed('/')),1,sep=fixed('('))),
    Perc=case_when(var_type=="categorical" & row_type =="level" ~ word(word(stat_0,2,sep=fixed('(')),1,sep=fixed('%'))),
    Miss=case_when(label=="Missing" ~ stat_0)
    )


head_cont <- header %>% bind_rows(content)
raw_tab115<-pivot_longer(head_cont,
                          cols=c(Ntot,Num,Den,Perc,Miss),
                          values_to = "raw_99",
                          values_transform = list(raw_99 = as.numeric),
                          values_drop_na=TRUE)%>%
  mutate(output="tab115")
```

\newpage

# 2 Baseline characteristics

## 2.1 Demographics and baseline disease characteristics

### Table 2.1.1 Summary of demographics and baseline disease characteristics - Full Analysis Set Population

```{r demog}
outp211<-tbl_summary(data =dm_diag_pcr_cov %>%        dplyr::select(age,agegr,bmigr,workc,weight,height,adjweight,tclas,nclas,histoc,embolc,sbrc,numgang_d,oestroc,progesc,hormgr),
            missing = "always",
            missing_text = "Missing",
            type = list(all_categorical() ~ "categorical",
                        all_continuous() ~ 'continuous2'),
            statistic = list(all_categorical()  ~ c("{n}/{N} ({p}%)"),
                             all_continuous() ~ c("{N_nonmiss}","{mean} ({sd})",                      "{median} ({p25}; {p75})","{min}, {max}")),
            digits = list(all_categorical() ~ c(0,0,1),
                          all_continuous() ~ c(0,2,2,1,1,1,0,0) ),
            sort = list(workc ~ "frequency")
            )
outp211%>%
modify_header(list(all_stat_cols() ~ "**All (N =  {N})**"))%>%
add_stat_label(label = all_continuous() ~ c("Nobs", "Mean (SD)","Median (Q1;Q3)", "Min - Max"))%>%
as_flex_table() 


### retrieve results in a dataframe
header<-outp211$table_styling$header%>%
  filter(column == "stat_0")%>% 
  mutate(variable = "FAS",
         var_label= "Full Analysis Set Population",
         Ntot = word(word(label,2, sep = fixed('**')),3),
         stat_0=Ntot,
         label = "Ntot"
         )%>%
  dplyr::select(variable,var_label,label,stat_0,Ntot)

content<-outp211$table_body%>%
  filter(row_type != "label")%>%
  mutate(
    N=case_when(label=="N" ~ stat_0),
    Mean=case_when(label=="Mean (SD)" ~ word(stat_0,1,sep=fixed('('))),
    SD=case_when(label=="Mean (SD)" ~ word(word(stat_0,2,sep=fixed('(')),1,sep=fixed(')'))),
    Median=case_when(label=="Median (25%; 75%)" ~ word(stat_0,1,sep=fixed('('))),
    Q1=case_when(label=="Median (25%; 75%)" ~ word(word(stat_0,2,sep=fixed('(')),1,sep=fixed(';'))),
    Q3=case_when(label=="Median (25%; 75%)" ~ word(word(stat_0,2,sep=fixed(';')),1,sep=fixed(')'))),
    Min=case_when(label=="Range" ~ word(stat_0,1,sep=fixed(','))),
    Max=case_when(label=="Range" ~ word(stat_0,2,sep=fixed(','))),
    Num=case_when(var_type=="categorical"  & row_type =="level" ~ word(stat_0,1,sep=fixed('/'))),
    Den=case_when(var_type=="categorical" & row_type =="level" ~ word(word(stat_0,2,sep=fixed('/')),1,sep=fixed('('))),
    Perc=case_when(var_type=="categorical" & row_type =="level" ~ word(word(stat_0,2,sep=fixed('(')),1,sep=fixed('%'))),
    Miss=case_when(label=="Missing" ~ stat_0)
    )


head_cont <- header %>% bind_rows(content)
raw_tab211<-pivot_longer(head_cont,
                          cols=c(Ntot,N,Mean,SD,Median,Q1,Q3,Min,Max,Num,Den,Perc,Miss),
                          values_to = "raw_99",
                          values_transform = list(raw_99 = as.numeric),
                          values_drop_na=TRUE)%>%
  mutate(output="tab211")
```

\newpage

### Table 2.1.2 Summary of demographics and baseline disease characteristics by pCR result - Full Analysis Set Population
```{r demog by pcr}
outp212<-tbl_summary(data =dm_diag_pcr_cov %>%        dplyr::select(age,agegr,bmigr,workc,weight,height,adjweight,pcrstatus,tclas,nclas,histoc,embolc,sbrc,numgang_d,oestroc,progesc,hormgr),
            by = pcrstatus,
            missing = "always",
            missing_text = "Missing",
            type = list(all_categorical() ~ "categorical",
                        all_continuous() ~ 'continuous2'),
            statistic = list(all_categorical()  ~ c("{n}/{N} ({p}%)"),
                             all_continuous() ~ c("{N_nonmiss}","{mean} ({sd})",                                "{median} ({p25}; {p75})","{min}, {max}")),
            digits = list(all_categorical() ~ c(0,0,1),
                          all_continuous() ~ c(0,2,2,1,1,1,0,0) ),
            sort = list(workc ~ "frequency")
            )
outp212%>%
modify_header(list(all_stat_cols() ~ "**{level} (N =  {n})**"))%>%
add_stat_label(label = all_continuous() ~ c("Nobs", "Mean (SD)","Median (Q1;Q3)", "Min - Max"))%>%
as_flex_table() %>%
flextable::width(j="label",width = 3) %>%
flextable::width(j="stat_1",width = 1.5) %>%
flextable::width(j="stat_2",width = 1.5) 


### retrieve results in a dataframe
header_1<-outp212$table_styling$header%>%
  filter(column == "stat_1")%>% 
  mutate(variable = "FAS",
         var_label= "Full Analysis Set Population",
         Ntot = word(label,2, sep = fixed('=')),
         label = "Ntot"
         )%>%
  dplyr::select(variable,var_label,label,Ntot)


content_1<-outp212$table_body%>%
  filter(row_type != "label")%>%
  mutate(
    N=case_when(label=="N" ~ stat_1),
    Mean=case_when(label=="Mean (SD)" ~ word(stat_1,1,sep=fixed('('))),
    SD=case_when(label=="Mean (SD)" ~ word(word(stat_1,2,sep=fixed('(')),1,sep=fixed(')'))),
    Median=case_when(label=="Median (25%; 75%)" ~ word(stat_1,1,sep=fixed('('))),
    Q1=case_when(label=="Median (25%; 75%)" ~ word(word(stat_1,2,sep=fixed('(')),1,sep=fixed(';'))),
    Q3=case_when(label=="Median (25%; 75%)" ~ word(word(stat_1,2,sep=fixed(';')),1,sep=fixed(')'))),
    Min=case_when(label=="Range" ~ word(stat_1,1,sep=fixed(','))),
    Max=case_when(label=="Range" ~ word(stat_1,2,sep=fixed(','))),
    Num=case_when(var_type=="categorical"  & row_type =="level" ~ word(stat_1,1,sep=fixed('/'))),
    Den=case_when(var_type=="categorical" & row_type =="level" ~ word(word(stat_1,2,sep=fixed('/')),1,sep=fixed('('))),
    Perc=case_when(var_type=="categorical" & row_type =="level" ~ word(word(stat_1,2,sep=fixed('(')),1,sep=fixed('%'))),
    Miss=case_when(label=="Missing" ~ stat_1),
    )


head_cont_1 <- header_1 %>% bind_rows(content_1)

t_head_cont_1<-pivot_longer(head_cont_1,
                          cols=c(Ntot,N,Mean,SD,Median,Q1,Q3,Min,Max,Num,Den,Perc,Miss),
                          values_to = "raw_1",
                          values_transform = list(raw_1 = as.numeric),
                          values_drop_na=TRUE)

header_2<-outp212$table_styling$header%>%
  filter(column == "stat_2")%>% 
  mutate(variable = "FAS",
         var_label= "Full Analysis Set Population",
         Ntot = word(label,2, sep = fixed('=')),
         label = "Ntot"
         )%>%
  dplyr::select(variable,var_label,label,Ntot)


content_2<-outp212$table_body%>%
  filter(row_type != "label")%>%
  mutate(
    N=case_when(label=="N" ~ stat_2),
    Mean=case_when(label=="Mean (SD)" ~ word(stat_2,1,sep=fixed('('))),
    SD=case_when(label=="Mean (SD)" ~ word(word(stat_2,2,sep=fixed('(')),1,sep=fixed(')'))),
    Median=case_when(label=="Median (25%; 75%)" ~ word(stat_2,1,sep=fixed('('))),
    Q1=case_when(label=="Median (25%; 75%)" ~ word(word(stat_2,2,sep=fixed('(')),1,sep=fixed(';'))),
    Q3=case_when(label=="Median (25%; 75%)" ~ word(word(stat_2,2,sep=fixed(';')),1,sep=fixed(')'))),
    Min=case_when(label=="Range" ~ word(stat_2,1,sep=fixed(','))),
    Max=case_when(label=="Range" ~ word(stat_2,2,sep=fixed(','))),
    Num=case_when(var_type=="categorical"  & row_type =="level" ~ word(stat_2,1,sep=fixed('/'))),
    Den=case_when(var_type=="categorical" & row_type =="level" ~ word(word(stat_2,2,sep=fixed('/')),1,sep=fixed('('))),
    Perc=case_when(var_type=="categorical" & row_type =="level" ~ word(word(stat_2,2,sep=fixed('(')),1,sep=fixed('%'))),
    Miss=case_when(label=="Missing" ~ stat_2),
    )


head_cont_2 <- header_2 %>% bind_rows(content_2)

t_head_cont_2<-pivot_longer(head_cont_2,
                          cols=c(Ntot,N,Mean,SD,Median,Q1,Q3,Min,Max,Num,Den,Perc,Miss),
                          values_to = "raw_2",
                          values_transform = list(raw_2 = as.numeric),
                          values_drop_na=TRUE)


raw_tab212<-t_head_cont_1%>% 
        left_join(t_head_cont_2 , by = c("variable","var_label","label","var_type","row_type","stat_1","stat_2","name"))%>% 
  mutate(output="tab212")
```

\newpage

# 3 Surgery and pCR

## 3.1 Surgery

### 3.1.1 Summary of surgery - Among patients with at least one surgery - Full Analysis Set Population

```{r surgery}
#Number of subject with at least one surgery ticked
asurg2<- distinct(asurg %>% filter(resurgc=="Ticked"), subjid, .keep_all = TRUE)
Nsurgtick <-  asurg2  %>% count() %>% pull ()

tbl_surg<-tbl_summary(data =asurg %>% filter(resurgc=="Ticked") %>% dplyr::select(namesurgc), 
            missing = "no",
            type = list(all_categorical() ~ "categorical"),
            statistic = list(all_categorical()  ~ c("{n}")),
            digits = list(all_categorical() ~ c(0,0,1)),
            sort = list(namesurgc ~ "frequency")
)
#add percent of at least one
updtbody<-tbl_surg$table_body
updtbody2<-updtbody%>% 
  mutate(
    denom = as.character(case_when(stat_0 != "NA"  ~ Nsurgtick)),
    percent = as.character(round((as.numeric(stat_0)/Nsurgtick)*100,digits=1)),
    stat2 = case_when(stat_0 != "NA"  ~ paste0(stat_0," (",percent,"%)"))
)
updtbody$stat_0<-updtbody2$stat2
tbl_surg$table_body<-updtbody

outp311<-tbl_surg%>%
modify_header(list(all_stat_cols() ~ "**All (N =  {Nsurgtick})**"))

outp311%>%
modify_footnote(update = everything() ~ NA)%>%
as_flex_table() %>%
flextable::add_footer_row(values = "* One patient can have reported several surgery types", colwidths = 2 ) 


### retrieve results in a dataframe
header<-outp311$table_styling$header%>%
  filter(column == "stat_0")%>% 
  mutate(variable = "FAS",
         var_label= "FAS among patients with at least one surgery ",
         Ntot = word(word(label,5),1, sep = fixed(')')),
         stat_0=Ntot,
         label = "Ntot"
         )%>%
  dplyr::select(variable,var_label,label,stat_0,Ntot)

content<-outp311$table_body%>%
  filter(row_type != "label")%>%
  mutate(
    Num=case_when(var_type=="categorical"  & row_type =="level" ~ word(stat_0,1,sep=fixed('('))),
    Perc=case_when(var_type=="categorical" & row_type =="level" ~ word(word(stat_0,2,sep=fixed('(')),1,sep=fixed('%')))
    )


head_cont <- header %>% bind_rows(content)
raw_tab311<-pivot_longer(head_cont,
                          cols=c(Ntot,Num,Perc),
                          values_to = "raw_99",
                          values_transform = list(raw_99 = as.numeric),
                          values_drop_na=TRUE)%>% 
  mutate(output="tab311")
```

\newpage

## 3.2 pCR

### 3.2.1 Summary of pCR - Full Analysis Set Population

```{r pcr}
outp321<-tbl_summary(data =apcr %>% dplyr::select(pcrstatus,pcrstatc,pcristatc,chevclasc,sattclasc,satnclasc,rcbclasc), 
            missing = "always",
            missing_text = "Missing",
            type = list(all_categorical() ~ "categorical"),
            statistic = list(all_categorical()  ~ c("{n}/{N} ({p}%)")),
            digits = list(all_categorical() ~ c(0,0,1))
)
outp321%>%
modify_header(list(all_stat_cols() ~ "**All (N =  {N})**"))%>%
modify_footnote(update = everything() ~ NA)%>%
as_flex_table() %>%
flextable::width(j="label",width = 5) %>%
flextable::add_footer_row(values = "* pCR results = pCR if ypT0/Tis ypN0 is ticked Yes OR, Grade 1 or Grade 2 are ticked for Classification Chevallier OR, TA and NA are ticked for Classification Sataloff OR, RCB0 is ticked for Classification RCB", colwidths = 2 ) 

### retrieve results in a dataframe
header<-outp321$table_styling$header%>%
  filter(column == "stat_0")%>% 
  mutate(variable = "FAS",
         var_label= "Full Analysis Set Population",
         Ntot = word(word(label,2, sep = fixed('**')),3),
         stat_0=Ntot,
         label = "Ntot"
         )%>%
  dplyr::select(variable,var_label,label,stat_0,Ntot)

content<-outp321$table_body%>%
  filter(row_type != "label")%>%
  mutate(
    Num=case_when(var_type=="categorical"  & row_type =="level" ~ word(stat_0,1,sep=fixed('/'))),
    Den=case_when(var_type=="categorical" & row_type =="level" ~ word(word(stat_0,2,sep=fixed('/')),1,sep=fixed('('))),
    Perc=case_when(var_type=="categorical" & row_type =="level" ~ word(word(stat_0,2,sep=fixed('(')),1,sep=fixed('%'))),
    Miss=case_when(label=="Missing" ~ stat_0)
    )


head_cont <- header %>% bind_rows(content)
raw_tab321<-pivot_longer(head_cont,
                          cols=c(Ntot,Num,Den,Perc,Miss),
                          values_to = "raw_99",
                          values_transform = list(raw_99 = as.numeric),
                          values_drop_na=TRUE)%>% 
  mutate(output="tab321")
```

\newpage

# 4 Adjuvant treatments

## Table 4.1 Summary of adjuvant treatments - Among subjects with at least one adjuvant treatments - Full Analysis Set Population

```{r adjtrt}
#Number of subject with at least one adjuvant treatment ticked
aadj2<- distinct(aadj %>% filter(restrtc=="Ticked"), subjid, .keep_all = TRUE)
Nadjtick <-  aadj2  %>% count() %>% pull ()


tbl_adj<-tbl_summary(data =aadj %>% filter(restrtc=="Ticked") %>% dplyr::select(nametrtc), 
                      missing = "no",
                      type = list(all_categorical() ~ "categorical"),
                      statistic = list(all_categorical()  ~ c("{n}")),
                      digits = list(all_categorical() ~ c(0,0,1)),
                      sort = list(nametrtc ~ "frequency")
)
#add percent
updtbodyadj<-tbl_adj$table_body
updtbodyadj2<-updtbodyadj%>% 
  mutate(
    denom = as.character(case_when(stat_0 != "NA"  ~ Nadjtick)),
    percent = as.character(round((as.numeric(stat_0)/Nadjtick)*100,digits=1)),
    stat99 = case_when(stat_0 != "NA"  ~ paste0(stat_0," (",percent,"%)"))
  )
updtbodyadj$stat_0<-updtbodyadj2$stat99
tbl_adj$table_body<-updtbodyadj

#update n
outp41<-tbl_adj%>%
  modify_header(list(all_stat_cols() ~ "**All (N =  {Nadjtick})**"))
outp41%>%
modify_footnote(update = everything() ~ NA)%>%
as_flex_table()%>%
flextable::add_footer_row(values = "* One patient can have reported several adjuvant treatment types", colwidths = 2 ) 

### retrieve results in a dataframe
header<-outp41$table_styling$header%>%
  filter(column == "stat_0")%>% 
  mutate(variable = "FAS",
         var_label= "FAS among subjects with at least one adjuvant treatments",
         Ntot = word(word(label,5),1, sep = fixed(')')),
         stat_0=Ntot,
         label = "Ntot"
         )%>%
  dplyr::select(variable,var_label,label,stat_0,Ntot)

content<-outp41$table_body%>%
  filter(row_type != "label")%>%
  mutate(
    Num=case_when(var_type=="categorical"  & row_type =="level" ~ word(stat_0,1,sep=fixed('('))),
    Perc=case_when(var_type=="categorical" & row_type =="level" ~ word(word(stat_0,2,sep=fixed('(')),1,sep=fixed('%')))
    )


head_cont <- header %>% bind_rows(content)
raw_tab41<-pivot_longer(head_cont,
                          cols=c(Ntot,Num,Perc),
                          values_to = "raw_99",
                          values_transform = list(raw_99 = as.numeric),
                          values_drop_na=TRUE)%>% 
  mutate(output="tab41")
```

\newpage

## Table 4.2 Summary of adjuvant treatments by adjuvant treatment - Among subjects with at least one adjuvant treatments - Full Analysis Set Population


```{r adjdur}
duradj<-aadj %>% 
  filter(restrtc=="Ticked") %>%
  dplyr::select(duration,freq,dose,dose_bis,routec,numcycl,locac,adjstdtca,adjendtca,nametrtc) %>%
  group_nest(nametrtc) %>%
  mutate(
    tbl = map2(
      nametrtc, data, 
      ~tbl_summary(.y,
                   missing = "always",
                   missing_text = "Missing",
                   type = list(duration ~ 'continuous2',
                               freq ~ 'continuous2',
                               dose ~ 'continuous2',
                               dose_bis ~ 'continuous2',
                               routec ~ 'categorical',
                               numcycl ~ 'continuous2',
                               locac ~ 'categorical',
                               adjstdtca ~ 'categorical',
                               adjendtca ~ 'categorical'),
                   statistic = list(all_continuous() ~ c("{N_nonmiss}","{mean} ({sd})", "{median} ({p25}; {p75})","{min}, {max}"),
                                    all_categorical()  ~ c("{n}/{N} ({p}%)")),
                   label = list(duration = paste(.x,": \n- Duration (months)"),
                                freq = "- Administration frequency",
                                dose = "- Maintenance dose (cycle)",
                                dose_bis = "- Maintenance dose (cycle mg/kg or mg)",
                                routec = "- Route of administration",
                                numcycl = "- Number of cycles completed",
                                locac = "- Location of administration",
                                adjstdtca = "- Start date of treatment available",
                                adjendtca = "- End date of treatment available"),
                   digits = list(all_continuous() ~ c(0,2,2,1,1,1,1,1),
                                 all_categorical() ~ c(0,0,1))
    )%>%
  add_stat_label(label = all_continuous() ~ c("Nobs", "Mean (SD)","Median (Q1;Q3)", "Min - Max"))
  )) %>%
  pull(tbl) %>%
  tbl_stack() 


#create function not in
`%notin%` <- Negate(`%in%`)

#replace inf - -inf for range by NA
duradj$table_body<-duradj$table_body%>%
  filter((tbl_id1 %in% c(1,2,3,4,5,6,9,10) & var_label != "- Location of administration" & 
                  var_label != "- Route of administration") | 
                 (tbl_id1 %in% c(7,8) & var_label != "- Location of administration") | 
                 (tbl_id1==11) )%>%
  filter((var_label == "- Start date of treatment available" & label != "Missing") |
         (var_label == "- End date of treatment available" & label != "Missing") |
           var_label %notin% c("- Start date of treatment available","- End date of treatment available"))%>%
  mutate(
    stat_0=case_when(label=="Min - Max" & stat_0=="Inf, -Inf" ~ "NA, NA",
                     TRUE ~ stat_0)
  )


outp42<-duradj%>%
  modify_header(list(all_stat_cols() ~ "**All**"))
outp42%>%
  as_flex_table() %>%
  flextable::add_footer_row(values = "Duration of each adjuvant (months) = (End date of treatment – Start date of treatment + 1) / (365.25/12)", colwidths = 2 ) 


### retrieve results in a dataframe
content<-outp42$table_body%>%
  filter(row_type != "label")%>%
  dplyr::select(-stat_label)%>%
  mutate(
    Nobs=case_when(label=="Nobs" ~ stat_0),
    Mean=case_when(label=="Mean (SD)" ~ word(stat_0,1,sep=fixed('('))),
    SD=case_when(label=="Mean (SD)" ~ word(word(stat_0,2,sep=fixed('(')),1,sep=fixed(')'))),
    Median=case_when(label=="Median (Q1;Q3)" ~ word(stat_0,1,sep=fixed('('))),
    Q1=case_when(label=="Median (Q1;Q3)" ~ word(word(stat_0,2,sep=fixed('(')),1,sep=fixed(';'))),
    Q3=case_when(label=="Median (Q1;Q3)" ~ word(word(stat_0,2,sep=fixed(';')),1,sep=fixed(')'))),
    Min=case_when(label=="Min - Max" ~ word(stat_0,1,sep=fixed(','))),
    Max=case_when(label=="Min - Max" ~ word(stat_0,2,sep=fixed(','))),
    Num=case_when(var_type=="categorical"  & row_type =="level" ~ word(stat_0,1,sep=fixed('/'))),
    Den=case_when(var_type=="categorical" & row_type =="level" ~ word(word(stat_0,2,sep=fixed('/')),1,sep=fixed('('))),
    Perc=case_when(var_type=="categorical" & row_type =="level" ~ word(word(stat_0,2,sep=fixed('(')),1,sep=fixed('%'))),
    Miss=case_when(label=="Missing" ~ stat_0)
    )


raw_tab42<-pivot_longer(content,
                          cols=c(Nobs,Mean,SD,Median,Q1,Q3,Min,Max,Num,Den,Perc,Miss),
                          values_to = "raw_99",
                          #values_transform = list(raw_99 = as.numeric),
                          values_drop_na=TRUE)%>%
           mutate(raw_99=as.numeric(na_if(gsub(" ", "",raw_99),"NA")),
                  by_var=case_when(tbl_id1==1~"Anastrozole",
                                   tbl_id1==2~"Carboplatine",
                                   tbl_id1==3~"Docetaxel",
                                   tbl_id1==4~"Epirubicine",
                                   tbl_id1==5~"Exemestane",
                                   tbl_id1==6~"Letrozole",
                                   tbl_id1==7~"Other",
                                   tbl_id1==8~"Other hormonotherapy 1",
                                   tbl_id1==9~"Paclitaxel",
                                   tbl_id1==10~"Tamoxifene",
                                   tbl_id1==11~"Trastuzumab (Herceptin)"),
                  output="tab42")%>%
           dplyr::select(-tbl_id1)
```


\newpage

## Table 4.3 Time between surgery and adjuvant treatment - Among subjects with at least one adjuvant treatments - Full Analysis Set Population


```{r timsurgtoadj}
outp43<-tbl_summary(data =distinct(aadj %>% filter(restrtc=="Ticked"), subjid,timsurgtoadj, .keep_all = TRUE)%>%dplyr::select(timsurgtoadj),               
            missing = "always",
            missing_text = "Missing",
            type = list(all_continuous() ~ 'continuous2'),
            statistic = list(all_continuous() ~ c("{N_nonmiss}","{mean} ({sd})", "{median} ({p25}; {p75})","{min}, {max}")),
            digits = list(all_continuous() ~ c(0,2,2,1,1,1,1,1) )
)
outp43%>%
modify_header(list(all_stat_cols() ~ "**All (N =  {N})**"))%>%
add_stat_label(label = all_continuous() ~ c("Nobs", "Mean (SD)","Median (Q1;Q3)", "Min - Max"))%>%
as_flex_table() %>%
flextable::width(j="label",width = 5) %>%
flextable::add_footer_row(values = "Time from surgery to adjuvant treatment initiation of Herceptin (days) = (Date of adjuvant treatment initiation of Herceptin - Surgery date)", colwidths = 2 ) 


### retrieve results in a dataframe
header<-outp43$table_styling$header%>%
  filter(column == "stat_0")%>% 
  mutate(variable = "FAS",
         var_label= "FAS among subjects with at least one adjuvant treatments",
         Ntot = word(word(label,2, sep = fixed('**')),3),
         stat_0=Ntot,
         label = "Ntot"
         )%>%
  dplyr::select(variable,var_label,label,stat_0,Ntot)

content<-outp43$table_body%>%
  filter(row_type != "label")%>%
  mutate(
    N=case_when(label=="N" ~ stat_0),
    Mean=case_when(label=="Mean (SD)" ~ word(stat_0,1,sep=fixed('('))),
    SD=case_when(label=="Mean (SD)" ~ word(word(stat_0,2,sep=fixed('(')),1,sep=fixed(')'))),
    Median=case_when(label=="Median (25%; 75%)" ~ word(stat_0,1,sep=fixed('('))),
    Q1=case_when(label=="Median (25%; 75%)" ~ word(word(stat_0,2,sep=fixed('(')),1,sep=fixed(';'))),
    Q3=case_when(label=="Median (25%; 75%)" ~ word(word(stat_0,2,sep=fixed(';')),1,sep=fixed(')'))),
    Min=case_when(label=="Range" ~ word(stat_0,1,sep=fixed(','))),
    Max=case_when(label=="Range" ~ word(stat_0,2,sep=fixed(','))),
    Miss=case_when(label=="Missing" ~ stat_0)
    )


head_cont <- header %>% bind_rows(content)
raw_tab43<-pivot_longer(head_cont,
                          cols=c(Ntot,N,Mean,SD,Median,Q1,Q3,Min,Max,Miss),
                          values_to = "raw_99",
                          values_transform = list(raw_99 = as.numeric),
                          values_drop_na=TRUE)%>% 
  mutate(output="tab43")
```

\newpage

## Table 4.4 Summary of adjuvant treatments by pCR status - Among subjects with at least one adjuvant treatments - Full Analysis Set Population


```{r adjtrt bypcr}
#Number of subject with at least one adjuvant treatment ticked
adjbypcr2<- distinct(adjbypcr %>% filter(restrtc=="Ticked"), subjid, .keep_all = TRUE)
Nadjtickpcr <-  adjbypcr2 %>% filter(pcrstatus=="pCR")  %>% count() %>% pull ()
Nadjticknopcr <-  adjbypcr2  %>% filter(pcrstatus=="No pCR")  %>% count() %>% pull ()

tbl_adjbypcr<-tbl_summary(data =adjbypcr %>% filter(restrtc=="Ticked") %>% dplyr::select(nametrtc,pcrstatus),
                     by=pcrstatus,
                     missing = "no",
                     type = list(all_categorical() ~ "categorical"),
                     statistic = list(all_categorical()  ~ c("{n}")),
                     digits = list(all_categorical() ~ c(0,0,1)),
                     sort = list(nametrtc ~ "frequency")
)
#add percent
updtbodyadjbypcr<-tbl_adjbypcr$table_body
updtbodyadjbypcr2<-updtbodyadjbypcr%>% 
  mutate(
    denom_1 = as.character(case_when(stat_1 != "NA"  ~ Nadjtickpcr)),
    percent_1 = as.character(round((as.numeric(stat_1)/Nadjtickpcr)*100,digits=1)),
    stat_1new = case_when(stat_1 != "NA"  ~ paste0(stat_1," (",percent_1,"%)")),
    denom_2 = as.character(case_when(stat_2 != "NA"  ~ Nadjticknopcr)),
    percent_2 = as.character(round((as.numeric(stat_2)/Nadjticknopcr)*100,digits=1)),
    stat_2new = case_when(stat_2 != "NA"  ~ paste0(stat_2," (",percent_2,"%)"))
  )
updtbodyadjbypcr$stat_1<-updtbodyadjbypcr2$stat_1new
updtbodyadjbypcr$stat_2<-updtbodyadjbypcr2$stat_2new
tbl_adjbypcr$table_body<-updtbodyadjbypcr

#update N
outp44<-tbl_adjbypcr%>%
  modify_header(list(stat_1 ~ "**{level} (N =  {Nadjtickpcr})**",
                     stat_2 ~ "**{level} (N =  {Nadjticknopcr})**"))
outp44%>%
modify_footnote(update = everything() ~ NA)%>%
as_flex_table() 

### retrieve results in a dataframe
header_1<-outp44$table_styling$header%>%
  filter(column == "stat_1")%>% 
  mutate(variable = "FAS",
         var_label= "FAS among subjects with at least one adjuvant treatments",
         Ntot = word(word(label,5),1, sep = fixed(')')),
         label = "Ntot"
         )%>%
  dplyr::select(variable,var_label,label,Ntot)

content_1<-outp44$table_body%>%
  filter(row_type != "label")%>%
  mutate(
    Num=case_when(var_type=="categorical"  & row_type =="level" ~ word(stat_1,1,sep=fixed('('))),
    Perc=case_when(var_type=="categorical" & row_type =="level" ~ word(word(stat_1,2,sep=fixed('(')),1,sep=fixed('%')))
    )


head_cont_1 <- header_1 %>% bind_rows(content_1)
t_head_cont_1<-pivot_longer(head_cont_1,
                          cols=c(Ntot,Num,Perc),
                          values_to = "raw_1",
                          values_transform = list(raw_1 = as.numeric),
                          values_drop_na=TRUE)


header_2<-outp44$table_styling$header%>%
  filter(column == "stat_2")%>% 
  mutate(variable = "FAS",
         var_label= "FAS among subjects with at least one adjuvant treatments",
         Ntot = word(word(label,6),1, sep = fixed(')')),
         label = "Ntot"
         )%>%
  dplyr::select(variable,var_label,label,Ntot)

content_2<-outp44$table_body%>%
  filter(row_type != "label")%>%
  mutate(
    Num=case_when(var_type=="categorical"  & row_type =="level" ~ word(stat_2,1,sep=fixed('('))),
    Perc=case_when(var_type=="categorical" & row_type =="level" ~ word(word(stat_2,2,sep=fixed('(')),1,sep=fixed('%')))
    )


head_cont_2 <- header_2 %>% bind_rows(content_2)
t_head_cont_2<-pivot_longer(head_cont_2,
                          cols=c(Ntot,Num,Perc),
                          values_to = "raw_2",
                          values_transform = list(raw_2 = as.numeric),
                          values_drop_na=TRUE)


raw_tab44<-t_head_cont_1%>% 
        left_join(t_head_cont_2 , by = c("variable","var_label","label","var_type","row_type","stat_1","stat_2","name"))%>% 
  mutate(output="tab44")
```

\newpage

## Table 4.5 Summary of adjuvant treatments by adjuvant treatment by pCR status - Among subjects with at least one adjuvant treatments - Full Analysis Set Population


```{r adjdur bypcr}

durbypcr<-adjbypcr %>% 
  filter(restrtc=="Ticked") %>%
  dplyr::select(pcrstatus,duration,freq,dose,dose_bis,routec,numcycl,locac,nametrtc) %>%
  group_nest(nametrtc) %>%
  mutate(
    tbl = map2(
      nametrtc, data, 
      ~tbl_summary(.y,
                   by=pcrstatus,
                   missing = "always",
                   missing_text = "Missing",
                   type = list(duration ~ 'continuous2',
                               freq ~ 'continuous2',
                               dose ~ 'continuous2',
                               dose_bis ~ 'continuous2',
                               routec ~ 'categorical',
                               numcycl ~ 'continuous2',
                               locac ~ 'categorical'),
                   statistic = list(all_continuous() ~ c("{N_nonmiss}","{mean} ({sd})", "{median} ({p25}; {p75})","{min}, {max}"),
                                    all_categorical()  ~ c("{n}/{N} ({p}%)")),
                   label = list(duration = paste(.x,": \n- Duration (months)"),
                                freq = "- Administration frequency",
                                dose = "- Maintenance dose (cycle)",
                                dose_bis = "- Maintenance dose (cycle mg/kg or mg)",
                                routec = "- Route of administration",
                                numcycl = "- Number of cycles completed",
                                locac = "- Location of administration"),
                   digits = list(all_continuous() ~ c(0,2,2,1,1,1,1,1),
                                 all_categorical() ~ c(0,0,1))
      )%>%
  add_stat_label(label = all_continuous() ~ c("Nobs", "Mean (SD)","Median (Q1;Q3)", "Min - Max"))
    )) %>%
  pull(tbl) %>%
  tbl_stack() 

#replace inf - -inf for range by NA
durbypcr$table_body<-durbypcr$table_body%>%
  filter((tbl_id1 %in% c(1,2,3,4,5,6,9,10) & var_label != "- Location of administration" & 
                  var_label != "- Route of administration") | 
                 (tbl_id1 %in% c(7,8) & var_label != "- Location of administration") | 
                 (tbl_id1==11) )%>%
  mutate(
    stat_1=case_when(label=="Min - Max" & stat_1=="Inf, -Inf" ~ "NA, NA",
                     TRUE ~ stat_1),
    stat_2=case_when(label=="Min - Max" & stat_2=="Inf, -Inf" ~ "NA, NA",
                     TRUE ~ stat_2)
  )

outp45<-durbypcr%>%
  modify_header(list(stat_1 ~ "**pCR (N =  {Nadjtickpcr})**",
                     stat_2 ~ "**No pCR (N =  {Nadjticknopcr})**"))
outp45%>%
  as_flex_table() %>%
  flextable::width(j="label",width = 3) %>%
  flextable::width(j="stat_1",width = 1.5) %>%
  flextable::width(j="stat_2",width = 1.5) %>%
  flextable::add_footer_row(values = "Duration of each adjuvant (months) = (End date of treatment – Start date of treatment + 1) / (365.25/12)", colwidths = 3 ) 


### retrieve results in a dataframe
header_1<-outp45$table_styling$header%>%
  filter(column == "stat_1")%>% 
  mutate(variable = "FAS",
         var_label= "FAS among subjects with at least one adjuvant treatments",
         Ntot = word(word(label,5),1, sep = fixed(')')),
         label = "Ntot"
         )%>%
  dplyr::select(variable,var_label,label,Ntot)

content_1<-outp45$table_body%>%
  filter(row_type != "label")%>%
  dplyr::select(-stat_label)%>%
  mutate(
    Nobs=case_when(label=="Nobs" ~ stat_1),
    Mean=case_when(label=="Mean (SD)" ~ word(stat_1,1,sep=fixed('('))),
    SD=case_when(label=="Mean (SD)" ~ word(word(stat_1,2,sep=fixed('(')),1,sep=fixed(')'))),
    Median=case_when(label=="Median (Q1;Q3)" ~ word(stat_1,1,sep=fixed('('))),
    Q1=case_when(label=="Median (Q1;Q3)" ~ word(word(stat_1,2,sep=fixed('(')),1,sep=fixed(';'))),
    Q3=case_when(label=="Median (Q1;Q3)" ~ word(word(stat_1,2,sep=fixed(';')),1,sep=fixed(')'))),
    Min=case_when(label=="Min - Max" ~ word(stat_1,1,sep=fixed(','))),
    Max=case_when(label=="Min - Max" ~ word(stat_1,2,sep=fixed(','))),
    Num=case_when(var_type=="categorical"  & row_type =="level" ~ word(stat_1,1,sep=fixed('/'))),
    Den=case_when(var_type=="categorical" & row_type =="level" ~ word(word(stat_1,2,sep=fixed('/')),1,sep=fixed('('))),
    Perc=case_when(var_type=="categorical" & row_type =="level" ~ word(word(stat_1,2,sep=fixed('(')),1,sep=fixed('%'))),
    Miss=case_when(label=="Missing" ~ stat_1)
    )

head_cont_1 <- header_1 %>% bind_rows(content_1)

t_head_cont_1<-pivot_longer(head_cont_1,
                          cols=c(Ntot,Nobs,Mean,SD,Median,Q1,Q3,Min,Max,Num,Den,Perc,Miss),
                          values_to = "raw_1",
                          #values_transform = list(raw_1 = as.numeric),
                          values_drop_na=TRUE)%>%
           mutate(raw_1=as.numeric(na_if(gsub(" ", "",raw_1),"NA")))

header_2<-outp45$table_styling$header%>%
  filter(column == "stat_2")%>% 
  mutate(variable = "FAS",
         var_label= "FAS among subjects with at least one adjuvant treatments",
         Ntot = word(word(label,6),1, sep = fixed(')')),
         label = "Ntot"
         )%>%
  dplyr::select(variable,var_label,label,Ntot)

content_2<-outp45$table_body%>%
  filter(row_type != "label")%>%
  dplyr::select(-stat_label)%>%
  mutate(
    Nobs=case_when(label=="Nobs" ~ stat_2),
    Mean=case_when(label=="Mean (SD)" ~ word(stat_2,1,sep=fixed('('))),
    SD=case_when(label=="Mean (SD)" ~ word(word(stat_2,2,sep=fixed('(')),1,sep=fixed(')'))),
    Median=case_when(label=="Median (Q1;Q3)" ~ word(stat_2,1,sep=fixed('('))),
    Q1=case_when(label=="Median (Q1;Q3)" ~ word(word(stat_2,2,sep=fixed('(')),1,sep=fixed(';'))),
    Q3=case_when(label=="Median (Q1;Q3)" ~ word(word(stat_2,2,sep=fixed(';')),1,sep=fixed(')'))),
    Min=case_when(label=="Min - Max" ~ word(stat_2,1,sep=fixed(','))),
    Max=case_when(label=="Min - Max" ~ word(stat_2,2,sep=fixed(','))),
    Num=case_when(var_type=="categorical"  & row_type =="level" ~ word(stat_2,1,sep=fixed('/'))),
    Den=case_when(var_type=="categorical" & row_type =="level" ~ word(word(stat_2,2,sep=fixed('/')),1,sep=fixed('('))),
    Perc=case_when(var_type=="categorical" & row_type =="level" ~ word(word(stat_2,2,sep=fixed('(')),1,sep=fixed('%'))),
    Miss=case_when(label=="Missing" ~ stat_2)
    )

head_cont_2 <- header_2 %>% bind_rows(content_2)

t_head_cont_2<-pivot_longer(head_cont_2,
                          cols=c(Ntot,Nobs,Mean,SD,Median,Q1,Q3,Min,Max,Num,Den,Perc,Miss),
                          values_to = "raw_2",
                          #values_transform = list(raw_2 = as.numeric),
                          values_drop_na=TRUE)%>%
           mutate(raw_2=as.numeric(na_if(gsub(" ", "",raw_2),"NA")))

                              
raw_tab45<-t_head_cont_1%>% 
        left_join(t_head_cont_2 , by = c("variable","var_label","label","tbl_id1","var_type","row_type","stat_1","stat_2","name"))%>%
  #dplyr::select(-stat_label.x,-stat_label.y)%>% 
  mutate(output="tab45",
         by_var=case_when(tbl_id1==1~"Anastrozole",
                          tbl_id1==2~"Carboplatine",
                          tbl_id1==3~"Docetaxel",
                          tbl_id1==4~"Epirubicine",
                          tbl_id1==5~"Exemestane",
                          tbl_id1==6~"Letrozole",
                          tbl_id1==7~"Other",
                          tbl_id1==8~"Other hormonotherapy 1",
                          tbl_id1==9~"Paclitaxel",
                          tbl_id1==10~"Tamoxifene",
                          tbl_id1==11~"Trastuzumab (Herceptin)"))%>%
           dplyr::select(-tbl_id1)
```

\newpage

## Table 4.6 Time between surgery and adjuvant treatment by pCR status - Among subjects with at least one adjuvant treatments - Full Analysis Set Population

```{r timsurgtoadj bypcr}
outp46<-tbl_summary(data =distinct(adjbypcr %>% filter(restrtc=="Ticked"), subjid,timsurgtoadj, .keep_all = TRUE)%>%dplyr::select(timsurgtoadj,pcrstatus), 
            by= pcrstatus,
            missing = "always",
            missing_text = "Missing",
            type = list(all_continuous() ~ 'continuous2'),
            statistic = list(all_continuous() ~ c("{N_nonmiss}","{mean} ({sd})", "{median} ({p25}; {p75})","{min}, {max}")),
            digits = list(all_continuous() ~ c(0,2,2,1,1,1,1,1) )
)
outp46%>%
modify_header(list(all_stat_cols() ~ "**{level} (N =  {n})**"))%>%
add_stat_label(label = all_continuous() ~ c("Nobs", "Mean (SD)","Median (Q1;Q3)", "Min - Max"))%>%
as_flex_table() %>%
flextable::width(j="label",width = 3) %>%
flextable::width(j="stat_1",width = 1.5) %>%
flextable::width(j="stat_2",width = 1.5) %>%
flextable::add_footer_row(values = "Time from surgery to adjuvant treatment initiation of Herceptin (days) = (Date of adjuvant treatment initiation of Herceptin - Surgery date)", colwidths = 3 ) 

### retrieve results in a dataframe
header_1<-outp46$table_styling$header%>%
  filter(column == "stat_1")%>% 
  mutate(variable = "FAS",
         var_label= "FAS among subjects with at least one adjuvant treatments",
         Ntot = word(word(label,3, sep = fixed('**')),4),
         label = "Ntot"
         )%>%
  dplyr::select(variable,var_label,label,Ntot)

content_1<-outp46$table_body%>%
  filter(row_type != "label")%>%
  mutate(
    N=case_when(label=="N" ~ stat_1),
    Mean=case_when(label=="Mean (SD)" ~ word(stat_1,1,sep=fixed('('))),
    SD=case_when(label=="Mean (SD)" ~ word(word(stat_1,2,sep=fixed('(')),1,sep=fixed(')'))),
    Median=case_when(label=="Median (25%; 75%)" ~ word(stat_1,1,sep=fixed('('))),
    Q1=case_when(label=="Median (25%; 75%)" ~ word(word(stat_1,2,sep=fixed('(')),1,sep=fixed(';'))),
    Q3=case_when(label=="Median (25%; 75%)" ~ word(word(stat_1,2,sep=fixed(';')),1,sep=fixed(')'))),
    Min=case_when(label=="Range" ~ word(stat_1,1,sep=fixed(','))),
    Max=case_when(label=="Range" ~ word(stat_1,2,sep=fixed(','))),
    Miss=case_when(label=="Missing" ~ stat_1)
    )


head_cont_1 <- header_1 %>% bind_rows(content_1)
t_head_cont_1<-pivot_longer(head_cont_1,
                          cols=c(Ntot,N,Mean,SD,Median,Q1,Q3,Min,Max,Miss),
                          values_to = "raw_1",
                          values_transform = list(raw_1 = as.numeric),
                          values_drop_na=TRUE)

header_2<-outp46$table_styling$header%>%
  filter(column == "stat_2")%>% 
  mutate(variable = "FAS",
         var_label= "FAS among subjects with at least one adjuvant treatments",
         Ntot = word(word(label,3, sep = fixed('**')),4),
         label = "Ntot"
         )%>%
  dplyr::select(variable,var_label,label,Ntot)

content_2<-outp46$table_body%>%
  filter(row_type != "label")%>%
  mutate(
    N=case_when(label=="N" ~ stat_2),
    Mean=case_when(label=="Mean (SD)" ~ word(stat_2,1,sep=fixed('('))),
    SD=case_when(label=="Mean (SD)" ~ word(word(stat_2,2,sep=fixed('(')),1,sep=fixed(')'))),
    Median=case_when(label=="Median (25%; 75%)" ~ word(stat_2,1,sep=fixed('('))),
    Q1=case_when(label=="Median (25%; 75%)" ~ word(word(stat_2,2,sep=fixed('(')),1,sep=fixed(';'))),
    Q3=case_when(label=="Median (25%; 75%)" ~ word(word(stat_2,2,sep=fixed(';')),1,sep=fixed(')'))),
    Min=case_when(label=="Range" ~ word(stat_2,1,sep=fixed(','))),
    Max=case_when(label=="Range" ~ word(stat_2,2,sep=fixed(','))),
    Miss=case_when(label=="Missing" ~ stat_2)
    )


head_cont_2 <- header_2 %>% bind_rows(content_2)
t_head_cont_2<-pivot_longer(head_cont_2,
                          cols=c(Ntot,N,Mean,SD,Median,Q1,Q3,Min,Max,Miss),
                          values_to = "raw_2",
                          values_transform = list(raw_2 = as.numeric),
                          values_drop_na=TRUE)


raw_tab46<-t_head_cont_1%>% 
        left_join(t_head_cont_2 , by = c("variable","var_label","label","var_type","row_type","stat_1","stat_2","name"))%>% 
  mutate(output="tab46")
```

\newpage

# 5 Efficacy Analyses

## 5.1 Time to event analyses

### Table 5.1.1 Summary of time from herceptin adjuvant treatment to PFS, overall and by pCR result - Kaplan-Meier estimation - Among subjects with herceptin adjuvant treatment start date available - Full Analysis Set Population

```{r KM median}

#median survival
medsurv<-list(survfit(Surv(AVAL, EVT) ~ 1, data = atte,conf.type="log-log"),
     survfit(Surv(AVAL, EVT) ~ pcrstatus, data = atte,conf.type="log-log")) %>%
  tbl_survfit(probs=c(0.1))%>%
add_n()%>%
add_nevent()%>%
modify_header(label="**PFS**",nevent="**Number of event**",stat_1="10% Percentile (95% CI)")

#retrieve N and Number of event by PCR status
medpcr<-summary(survfit(Surv(AVAL, EVT) ~ pcrstatus, data = atte,conf.type="log-log"))
npcr<-medpcr$n[1]
nnopcr<-medpcr$n[2]
nevtprc<-medpcr$table[1,4]
nevtnopcr<-medpcr$table[2,4]

medsurv$table_body[2,4]<-NA
medsurv$table_body[2,5]<-NA
medsurv$table_body[3,4]<-npcr
medsurv$table_body[4,4]<-nnopcr
medsurv$table_body[3,5]<-nevtprc
medsurv$table_body[4,5]<-nevtnopcr

outp511<-medsurv

outp511%>%
as_flex_table()%>%
flextable::add_footer_row(values = "Patients who did not experience event were censored at their last consultation date. If this date is missing, they were censored at the last adjuvant treatment date", colwidths = 4) %>%
flextable::add_footer_row(values = "* pCR results = pCR if ypT0/Tis ypN0 is ticked Yes OR, Grade 1 or Grade 2 are ticked for Classification Chevallier OR, TA and NA are ticked for Classification Sataloff OR, RCB0 is ticked for Classification RCB", colwidths = 4) 

### retrieve results in a dataframe
outp511tb<-outp511$table_body%>%
  filter(stat_1 != "")%>%
  mutate(perc10=word(stat_1,1,sep=fixed('(')),
         LCI=word(word(stat_1,2,sep=fixed('(')),1,sep=fixed(',')),
         UCI=word(word(stat_1,2,sep=fixed(',')),1,sep=fixed(')')),
         label2=case_when(label=="Overall" ~ "raw_99",
                          label=="pCR" ~ "raw_1",
                          label=="No pCR" ~ "raw_2"))%>%
  dplyr::select(-stat_1)

outp511tb$UCI<-na_if(outp511tb$UCI," —")

content<-pivot_longer(outp511tb,
                     cols=c(N,nevent,perc10,LCI,UCI),
                     values_to = "stat",
                     values_transform = list(stat = as.numeric)
                     )

raw_tab511<-pivot_wider(content,
                  id_cols=c(label2,name),
                  names_from=label2,
                  values_from=stat)%>% 
  mutate(output="tab511")


```

\newpage

### Table 5.1.2 Survival probabilities of time from herceptin adjuvant treatment to PFS, overall and by pCR result - Kaplan-Meier estimation - Among subjects with herceptin adjuvant treatment start date available - Full Analysis Set Population

```{r KM survprob}

#survival probabilities at 1, 2, 3, 4 years
medsurvprob<-list(survfit(Surv(AVAL, EVT) ~ 1, data = atte,conf.type="log-log"),
    survfit(Surv(AVAL, EVT) ~ pcrstatus, data = atte,conf.type="log-log")) %>%
  tbl_survfit(times = c(1,2,3,4),
              statistic="{estimate} ({conf.low}, {conf.high})",
              label_header = "**At {time} years (95% CI)**",
              estimate_fun = function(x) style_percent(x, digits = 1)
              )%>%
add_n()%>%
modify_header(label="**PFS**",stat_1="At 1 year (95% CI)")

#retrieve N by PCR status
medpcr<-summary(survfit(Surv(AVAL, EVT) ~ pcrstatus, data = atte,conf.type="log-log"))
npcr<-medpcr$n[1]
nnopcr<-medpcr$n[2]
nevtprc<-medpcr$table[1,4]
nevtnopcr<-medpcr$table[2,4]

medsurvprob$table_body[2,4]<-NA
medsurvprob$table_body[3,4]<-npcr
medsurvprob$table_body[4,4]<-nnopcr

outp512<-medsurvprob

outp512%>%
as_flex_table()%>%
flextable::width(j="label",width = 1) %>%
flextable::width(j="N",width = 0.4) %>%
flextable::width(j="stat_1",width = 1.4) %>%
flextable::width(j="stat_2",width = 1.44) %>%
flextable::width(j="stat_3",width = 1.44) %>%
flextable::width(j="stat_4",width = 1.44) %>%
flextable::add_footer_row(values = "Patients who did not experience event were censored at their last consultation date. If this date is missing, they were censored at the last adjuvant treatment date", colwidths = 6 ) %>%
flextable::add_footer_row(values = "* pCR results = pCR if ypT0/Tis ypN0 is ticked Yes OR, Grade 1 or Grade 2 are ticked for Classification Chevallier OR, TA and NA are ticked for Classification Sataloff OR, RCB0 is ticked for Classification RCB", colwidths = 6 ) 


### retrieve results in a dataframe
outp512tb<-outp512$table_body%>%
  filter(stat_1 != "")%>%
  mutate(prob1y=word(stat_1,1,sep=fixed('(')),
         LCI1y=word(word(stat_1,2,sep=fixed('(')),1,sep=fixed(',')),
         UCI1y=word(word(stat_1,2,sep=fixed(',')),1,sep=fixed(')')),
         prob2y=word(stat_2,1,sep=fixed('(')),
         LCI2y=word(word(stat_2,2,sep=fixed('(')),1,sep=fixed(',')),
         UCI2y=word(word(stat_2,2,sep=fixed(',')),1,sep=fixed(')')),
         prob3y=word(stat_3,1,sep=fixed('(')),
         LCI3y=word(word(stat_3,2,sep=fixed('(')),1,sep=fixed(',')),
         UCI3y=word(word(stat_3,2,sep=fixed(',')),1,sep=fixed(')')),
         prob4y=word(stat_4,1,sep=fixed('(')),
         LCI4y=word(word(stat_4,2,sep=fixed('(')),1,sep=fixed(',')),
         UCI4y=word(word(stat_4,2,sep=fixed(',')),1,sep=fixed(')')),
         label2=case_when(label=="Overall" ~ "raw_99",
                          label=="pCR" ~ "raw_1",
                          label=="No pCR" ~ "raw_2"))%>%
  dplyr::select(-stat_1,-stat_2,-stat_3,-stat_4)


content<-pivot_longer(outp512tb,
                     cols=c(N,prob1y,LCI1y,UCI1y,prob2y,LCI2y,UCI2y,prob3y,LCI3y,UCI3y,prob4y,LCI4y,UCI4y),
                     values_to = "stat",
                     values_transform = list(stat = as.numeric)
                     )

raw_tab512<-pivot_wider(content,
                  id_cols=c(label2,name),
                  names_from=label2,
                  values_from=stat)%>% 
  mutate(output="tab512")
```

\newpage

### Table 5.1.3 Summary of time from herceptin adjuvant treatment to PFS - Kaplan-Meier curve - Among subjects with herceptin adjuvant treatment start date available - Full Analysis Set Population

```{r KM curve}
outp513<-ggsurvplot(survfit(Surv(AVAL, EVT) ~ 1, data = atte,conf.type="log-log"), 
           data = atte,
           risk.table = TRUE,
           cumevents = TRUE,
           tables.col="strata",
           xlab="Time (years)",
           legend.title="")
outp513
```

\newpage

### Table 5.1.4 Summary of time from herceptin adjuvant treatment to PFS by pCR result - Kaplan-Meier curve - Among subjects with herceptin adjuvant treatment start date available - Full Analysis Set Population

```{r KM curve by pcr}
outp514<-ggsurvplot(survfit(Surv(AVAL, EVT) ~ pcrstatus , atte,conf.type="log-log"), 
           data = atte,
           pval = TRUE,
           pval.method = TRUE,
           risk.table = TRUE,
           cumevents = TRUE,
           tables.col="strata",
           xlab="Time (years)",
           legend.title="",
           legend.labs=c("pCR","No pCR"))

outp514
### retrieve results in a dataframe
content<-surv_pvalue(survfit(Surv(AVAL, EVT) ~ pcrstatus , atte,conf.type="log-log"))

raw_fig514<-content%>%
  dplyr::select(-pval.txt)%>%
  rename(raw_99=pval)%>% 
  mutate(output="fig514",
         label=method)%>%
  dplyr::select(-method)
```

\newpage

# 6 Exploratory Analyses

## 6.1 Predictive factors for PFS

### Table 6.1.1 PFS - Univariate Cox proportional hazard analysis - Among subjects with herceptin adjuvant treatment start date available - Full Analysis Set Population

```{r PFS uni}

#### descriptive statistics
desc<-tbl_summary(data =attecov %>% dplyr::select(age,agegr,bmigr,tclasgr,nclasgr,sbrgr,embolc,hormgr,pcrstatus,EVTC),
            by = EVTC,
            missing = "always",
            missing_text = "Missing",
            type = list(all_categorical() ~ "categorical",
                        all_continuous() ~ 'continuous2'),
            statistic = list(all_categorical()  ~ c("{n}/{N} ({p}%)"),
                             all_continuous() ~ c("{N_nonmiss}","{mean} ({sd})",                                "{median} ({p25}; {p75})","{min}, {max}")),
            digits = list(all_categorical() ~ c(0,0,1),
                          all_continuous() ~ c(0,2,2,1,1,1,0,0) ),
            percent = "row",
            #sort = list(workc ~ "frequency")
)

#### HR, 95% CI and pvalue

#age 
model<-coxph(Surv(AVAL,EVT) ~ age, attecov)

mod1<-model %>%
  tbl_regression(exponentiate = TRUE)

# create function to calculate HR for each categorical covariate
hrbycov<-function(model,nbmod){
  summod<-summary(model)
  pval<-summod$waldtest[3]
  
  tabout<-model %>%
    tbl_regression(exponentiate = TRUE)
  
  tabout$table_body$p.value[3:(nbmod+1)]<-NA
  tabout$table_body$p.value[1]<-pval
  return(tabout)
}

mod2<-hrbycov(coxph(Surv(AVAL,EVT) ~ agegr,attecov),5)
mod3<-hrbycov(coxph(Surv(AVAL,EVT) ~ bmigr,attecov),3)
mod4<-hrbycov(coxph(Surv(AVAL,EVT) ~ tclasgr,attecov),2)
mod5<-hrbycov(coxph(Surv(AVAL,EVT) ~ nclasgr,attecov),3)
mod6<-hrbycov(coxph(Surv(AVAL,EVT) ~ sbrgr,attecov),2)
mod7<-hrbycov(coxph(Surv(AVAL,EVT) ~ embolc,attecov),2)
mod8<-hrbycov(coxph(Surv(AVAL,EVT) ~ hormgr,attecov),2)
mod9<-hrbycov(coxph(Surv(AVAL,EVT) ~ pcrstatus,attecov),2)


#set tables
hr<-tbl_stack(tbls=list(mod1,mod2,mod3,mod4,mod5,mod6,mod7,mod8,mod9))

#merge tables
outp611<-tbl_merge(tbls=list(desc,hr),
          tab_spanner = c("**Descriptive statistics**", "**HR and 95% CI**"))%>%
 # format the p-values with a pvalue formatting function
  modify_fmt_fun(update = p.value_2 ~ function(x) style_pvalue(x, digits = 3))

outp611%>%
as_flex_table()%>%
flextable::width(j="label",width = 2.1) %>%
flextable::width(j="stat_1_1",width = 1.3) %>%
flextable::width(j="stat_2_1",width = 1.3) %>%
flextable::width(j="estimate_2",width = 0.7) %>%
flextable::width(j="ci_2",width = 1.2) %>%
flextable::width(j="p.value_2",width = 0.7) %>%
flextable::add_footer_row(values = "Univariate analysis has been done using a cox model. P-value is based on a global wald test from Cox model", colwidths = 6 ) %>%
flextable::add_footer_row(values = "* pCR results = pCR if ypT0/Tis ypN0 is ticked Yes OR, Grade 1 or Grade 2 are ticked for Classification Chevallier OR, TA and NA are ticked for Classification Sataloff OR, RCB0 is ticked for Classification RCB", colwidths = 6) 

### retrieve results in a dataframe
header_1<-outp611$table_styling$header%>%
  filter(column == "stat_1_1")%>% 
  mutate(variable = "FAS",
         var_label= "FAS among subjects with herceptin adjuvant treatment start date available",
         Ntot = word(label,2, sep = fixed('=')),
         label = "Ntot"
         )%>%
  dplyr::select(variable,var_label,label,Ntot)


content_1<-outp611$table_body%>%
  mutate(
    N=case_when(label=="N" ~ stat_1_1),
    Mean=case_when(label=="Mean (SD)" ~ word(stat_1_1,1,sep=fixed('('))),
    SD=case_when(label=="Mean (SD)" ~ word(word(stat_1_1,2,sep=fixed('(')),1,sep=fixed(')'))),
    Median=case_when(label=="Median (25%; 75%)" ~ word(stat_1_1,1,sep=fixed('('))),
    Q1=case_when(label=="Median (25%; 75%)" ~ word(word(stat_1_1,2,sep=fixed('(')),1,sep=fixed(';'))),
    Q3=case_when(label=="Median (25%; 75%)" ~ word(word(stat_1_1,2,sep=fixed(';')),1,sep=fixed(')'))),
    Min=case_when(label=="Range" ~ word(stat_1_1,1,sep=fixed(','))),
    Max=case_when(label=="Range" ~ word(stat_1_1,2,sep=fixed(','))),
    Num=case_when(var_type_1=="categorical"  & row_type =="level" ~ word(stat_1_1,1,sep=fixed('/'))),
    Den=case_when(var_type_1=="categorical" & row_type =="level" ~ word(word(stat_1_1,2,sep=fixed('/')),1,sep=fixed('('))),
    Perc=case_when(var_type_1=="categorical" & row_type =="level" ~ word(word(stat_1_1,2,sep=fixed('(')),1,sep=fixed('%'))),
    Miss=case_when(label=="Missing" ~ stat_1_1),
    HR=case_when(coefficients_label_2=="HR" ~ round(estimate_2,digits=4)),
    HRLCI=case_when(coefficients_label_2=="HR" ~ round(conf.low_2,digits=4)),
    HRUCI=case_when(coefficients_label_2=="HR" ~ round(conf.high_2,digits=4)),
    pval=case_when(coefficients_label_2=="HR" ~ round(p.value_2,digits=4))
    )

head_cont_1 <- header_1 %>% bind_rows(content_1)

t_head_cont_1<-pivot_longer(head_cont_1,                          cols=c(Ntot,N,Mean,SD,Median,Q1,Q3,Min,Max,Num,Den,Perc,Miss,HR,HRLCI,HRUCI,pval),
                          values_to = "raw_1",
                          values_transform = list(raw_1 = as.numeric),
                          values_drop_na=TRUE)%>%
   dplyr::select(variable,var_label,label,tbl_id1_2,var_type_1,row_type,stat_1_1,stat_2_1,name,raw_1)


header_2<-outp611$table_styling$header%>%
  filter(column == "stat_2_1")%>% 
  mutate(variable = "FAS",
         var_label= "FAS among subjects with herceptin adjuvant treatment start date available",
         Ntot = word(label,2, sep = fixed('=')),
         label = "Ntot"
         )%>%
  dplyr::select(variable,var_label,label,Ntot)


content_2<-outp611$table_body%>%
  mutate(
    N=case_when(label=="N" ~ stat_2_1),
    Mean=case_when(label=="Mean (SD)" ~ word(stat_2_1,1,sep=fixed('('))),
    SD=case_when(label=="Mean (SD)" ~ word(word(stat_2_1,2,sep=fixed('(')),1,sep=fixed(')'))),
    Median=case_when(label=="Median (25%; 75%)" ~ word(stat_2_1,1,sep=fixed('('))),
    Q1=case_when(label=="Median (25%; 75%)" ~ word(word(stat_2_1,2,sep=fixed('(')),1,sep=fixed(';'))),
    Q3=case_when(label=="Median (25%; 75%)" ~ word(word(stat_2_1,2,sep=fixed(';')),1,sep=fixed(')'))),
    Min=case_when(label=="Range" ~ word(stat_2_1,1,sep=fixed(','))),
    Max=case_when(label=="Range" ~ word(stat_2_1,2,sep=fixed(','))),
    Num=case_when(var_type_1=="categorical"  & row_type =="level" ~ word(stat_2_1,1,sep=fixed('/'))),
    Den=case_when(var_type_1=="categorical" & row_type =="level" ~ word(word(stat_2_1,2,sep=fixed('/')),1,sep=fixed('('))),
    Perc=case_when(var_type_1=="categorical" & row_type =="level" ~ word(word(stat_2_1,2,sep=fixed('(')),1,sep=fixed('%'))),
    Miss=case_when(label=="Missing" ~ stat_2_1),
    HR=case_when(coefficients_label_2=="HR" ~ round(estimate_2,digits=4)),
    HRLCI=case_when(coefficients_label_2=="HR" ~ round(conf.low_2,digits=4)),
    HRUCI=case_when(coefficients_label_2=="HR" ~ round(conf.high_2,digits=4)),
    pval=case_when(coefficients_label_2=="HR" ~ round(p.value_2,digits=4))
    )

head_cont_2 <- header_2 %>% bind_rows(content_2)

t_head_cont_2<-pivot_longer(head_cont_2,                          cols=c(Ntot,N,Mean,SD,Median,Q1,Q3,Min,Max,Num,Den,Perc,Miss,HR,HRLCI,HRUCI,pval),
                          values_to = "raw_2",
                          values_transform = list(raw_2 = as.numeric),
                          values_drop_na=TRUE)%>%
   dplyr::select(variable,var_label,label,tbl_id1_2,var_type_1,row_type,stat_1_1,stat_2_1,name,raw_2)

raw_tab611<-t_head_cont_1%>% 
        left_join(t_head_cont_2 , by = c("variable","var_label","label","tbl_id1_2","var_type_1","row_type","stat_1_1","stat_2_1","name"))%>% 
  mutate(output="tab611",
         var_type=var_type_1,
         stat_1=stat_1_1,
         stat_2=stat_2_1)%>% 
    dplyr::select(-tbl_id1_2,-var_type_1,-stat_1_1,-stat_2_1)
```
  

\newpage

### Table 6.1.2 PFS - Multivariate Cox proportional hazard analysis - Among subjects with herceptin adjuvant treatment start date available - Full Analysis Set Population

```{r PFS multi}
#### final model
finalmod<-coxph(Surv(AVAL,EVT) ~ embolc + pcrstatus, attecov)

hrmulti<-finalmod %>%
  tbl_regression(exponentiate = TRUE)

#as selected variables had 2 modalities, pvalue is the global wald pvalue
hrmulti$table_body$p.value[1]<-hrmulti$table_body$p.value[3]
hrmulti$table_body$p.value[4]<-hrmulti$table_body$p.value[6]
hrmulti$table_body$p.value[3]<-NA
hrmulti$table_body$p.value[6]<-NA


#### descriptive statistics
desc<-tbl_summary(data =attecov %>% dplyr::select(embolc,pcrstatus,EVTC),
                  by = EVTC,
                  missing = "always",
                  missing_text = "Missing",
                  type = list(all_categorical() ~ "categorical",
                              all_continuous() ~ 'continuous2'),
                  statistic = list(all_categorical()  ~ c("{n}/{N} ({p}%)"),
                                   all_continuous() ~ c("{N_nonmiss}","{mean} ({sd})",                                "{median} ({p25}; {p75})","{min}, {max}")),
                  digits = list(all_categorical() ~ c(0,0,1),
                                all_continuous() ~ c(0,2,2,1,1,1,0,0) ),
                  percent = "row",
                  #sort = list(workc ~ "frequency")
)%>%
  modify_footnote(update = everything() ~ NA)


#merge tables
outp612<-tbl_merge(tbls=list(desc,hrmulti),
          tab_spanner = c("**Descriptive statistics**", "**HR and 95% CI**"))%>%
   # format the p-values with a pvalue formatting function
  modify_fmt_fun(update = p.value_2 ~ function(x) style_pvalue(x, digits = 3))
outp612%>%
as_flex_table()%>%
flextable::width(j="label",width = 2.1) %>%
flextable::width(j="stat_1_1",width = 1.3) %>%
flextable::width(j="stat_2_1",width = 1.3) %>%
flextable::width(j="estimate_2",width = 0.7) %>%
flextable::width(j="ci_2",width = 1.2) %>%
flextable::width(j="p.value_2",width = 0.7) %>%
flextable::add_footer_row(values = "Multivariate analysis has been done using a cox model. P-value is based on a global wald test from Cox model. The model has been constructed using a stepwise selection of covariates with 0.15 as entry threshold and 0.15 as the retention threshold.", colwidths = 6 ) %>%
flextable::add_footer_row(values = "* pCR results = pCR if ypT0/Tis ypN0 is ticked Yes OR, Grade 1 or Grade 2 are ticked for Classification Chevallier OR, TA and NA are ticked for Classification Sataloff OR, RCB0 is ticked for Classification RCB", colwidths = 6) 

### retrieve results in a dataframe
header_1<-outp612$table_styling$header%>%
  filter(column == "stat_1_1")%>% 
  mutate(variable = "FAS",
         var_label= "FAS among subjects with herceptin adjuvant treatment start date available",
         Ntot = word(label,2, sep = fixed('=')),
         label = "Ntot"
         )%>%
  dplyr::select(variable,var_label,label,Ntot)


content_1<-outp612$table_body%>%
  mutate(
    N=case_when(label=="N" ~ stat_1_1),
    Mean=case_when(label=="Mean (SD)" ~ word(stat_1_1,1,sep=fixed('('))),
    SD=case_when(label=="Mean (SD)" ~ word(word(stat_1_1,2,sep=fixed('(')),1,sep=fixed(')'))),
    Median=case_when(label=="Median (25%; 75%)" ~ word(stat_1_1,1,sep=fixed('('))),
    Q1=case_when(label=="Median (25%; 75%)" ~ word(word(stat_1_1,2,sep=fixed('(')),1,sep=fixed(';'))),
    Q3=case_when(label=="Median (25%; 75%)" ~ word(word(stat_1_1,2,sep=fixed(';')),1,sep=fixed(')'))),
    Min=case_when(label=="Range" ~ word(stat_1_1,1,sep=fixed(','))),
    Max=case_when(label=="Range" ~ word(stat_1_1,2,sep=fixed(','))),
    Num=case_when(var_type_1=="categorical"  & row_type =="level" ~ word(stat_1_1,1,sep=fixed('/'))),
    Den=case_when(var_type_1=="categorical" & row_type =="level" ~ word(word(stat_1_1,2,sep=fixed('/')),1,sep=fixed('('))),
    Perc=case_when(var_type_1=="categorical" & row_type =="level" ~ word(word(stat_1_1,2,sep=fixed('(')),1,sep=fixed('%'))),
    Miss=case_when(label=="Missing" ~ stat_1_1),
    HR=case_when(coefficients_label_2=="HR" ~ round(estimate_2,digits=4)),
    HRLCI=case_when(coefficients_label_2=="HR" ~ round(conf.low_2,digits=4)),
    HRUCI=case_when(coefficients_label_2=="HR" ~ round(conf.high_2,digits=4)),
    pval=case_when(coefficients_label_2=="HR" ~ round(p.value_2,digits=4))
    )

head_cont_1 <- header_1 %>% bind_rows(content_1)

t_head_cont_1<-pivot_longer(head_cont_1,                          cols=c(Ntot,N,Mean,SD,Median,Q1,Q3,Min,Max,Num,Den,Perc,Miss,HR,HRLCI,HRUCI,pval),
                          values_to = "raw_1",
                          values_transform = list(raw_1 = as.numeric),
                          values_drop_na=TRUE)%>%
   dplyr::select(variable,var_label,label,var_type_1,row_type,stat_1_1,stat_2_1,name,raw_1)


header_2<-outp612$table_styling$header%>%
  filter(column == "stat_2_1")%>% 
  mutate(variable = "FAS",
         var_label= "FAS among subjects with herceptin adjuvant treatment start date available",
         Ntot = word(label,2, sep = fixed('=')),
         label = "Ntot"
         )%>%
  dplyr::select(variable,var_label,label,Ntot)


content_2<-outp612$table_body%>%
  mutate(
    N=case_when(label=="N" ~ stat_2_1),
    Mean=case_when(label=="Mean (SD)" ~ word(stat_2_1,1,sep=fixed('('))),
    SD=case_when(label=="Mean (SD)" ~ word(word(stat_2_1,2,sep=fixed('(')),1,sep=fixed(')'))),
    Median=case_when(label=="Median (25%; 75%)" ~ word(stat_2_1,1,sep=fixed('('))),
    Q1=case_when(label=="Median (25%; 75%)" ~ word(word(stat_2_1,2,sep=fixed('(')),1,sep=fixed(';'))),
    Q3=case_when(label=="Median (25%; 75%)" ~ word(word(stat_2_1,2,sep=fixed(';')),1,sep=fixed(')'))),
    Min=case_when(label=="Range" ~ word(stat_2_1,1,sep=fixed(','))),
    Max=case_when(label=="Range" ~ word(stat_2_1,2,sep=fixed(','))),
    Num=case_when(var_type_1=="categorical"  & row_type =="level" ~ word(stat_2_1,1,sep=fixed('/'))),
    Den=case_when(var_type_1=="categorical" & row_type =="level" ~ word(word(stat_2_1,2,sep=fixed('/')),1,sep=fixed('('))),
    Perc=case_when(var_type_1=="categorical" & row_type =="level" ~ word(word(stat_2_1,2,sep=fixed('(')),1,sep=fixed('%'))),
    Miss=case_when(label=="Missing" ~ stat_2_1),
    HR=case_when(coefficients_label_2=="HR" ~ round(estimate_2,digits=4)),
    HRLCI=case_when(coefficients_label_2=="HR" ~ round(conf.low_2,digits=4)),
    HRUCI=case_when(coefficients_label_2=="HR" ~ round(conf.high_2,digits=4)),
    pval=case_when(coefficients_label_2=="HR" ~ round(p.value_2,digits=4))
    )

head_cont_2 <- header_2 %>% bind_rows(content_2)

t_head_cont_2<-pivot_longer(head_cont_2,                          cols=c(Ntot,N,Mean,SD,Median,Q1,Q3,Min,Max,Num,Den,Perc,Miss,HR,HRLCI,HRUCI,pval),
                          values_to = "raw_2",
                          values_transform = list(raw_2 = as.numeric),
                          values_drop_na=TRUE)%>%
   dplyr::select(variable,var_label,label,var_type_1,row_type,stat_1_1,stat_2_1,name,raw_2)

raw_tab612<-t_head_cont_1%>% 
        left_join(t_head_cont_2 , by = c("variable","var_label","label","var_type_1","row_type","stat_1_1","stat_2_1","name"))%>% 
  mutate(output="tab612",
         var_type=var_type_1,
         stat_1=stat_1_1,
         stat_2=stat_2_1)%>% 
    dplyr::select(-var_type_1,-stat_1_1,-stat_2_1)
```

\newpage

## 6.2 Predictive factors for pCR result

### Table 6.2.1 pCR result - Univariate analysis - Full Analysis Set Population

```{r pCR uni}

#### descriptive statistics
desc<-tbl_summary(data =acov %>% dplyr::select(age,agegr,bmigr,tclasgr,nclasgr,sbrgr,embolc,hormgr,pcrstatus),
                  by = pcrstatus,
                  missing = "always",
                  missing_text = "Missing",
                  type = list(all_categorical() ~ "categorical",
                              all_continuous() ~ 'continuous2'),
                  statistic = list(all_categorical()  ~ c("{n}/{N} ({p}%)"),
                                   all_continuous() ~ c("{N_nonmiss}","{mean} ({sd})","{median} ({p25}; {p75})","{min}, {max}")),
                  digits = list(all_categorical() ~ c(0,0,1),
                                all_continuous() ~ c(0,2,2,1,1,1,0,0) ),
                  percent = "row",
                  #sort = list(workc ~ "frequency")
)

#### OR, 95% CI and pvalue
acov$pcrstatus <- relevel(acov$pcrstatus, ref = "No pCR")

#age 
model<-glm(pcrstatus ~ age, data = acov, family = binomial)

mod1<-model %>%
  tbl_regression(exponentiate = TRUE) #%>%
  #add_global_p() #Likelihood ratio test pvalue and not wald


#create function to calculate OR for each categorical covariate
orbycov<-function(model,nbmod){
  wald<-wald.test(b=coef(model), Sigma=vcov(model),Terms=2)
  pval<-wald$result$chi2[3]
  
  tabout<-model %>%
    tbl_regression(exponentiate = TRUE) 
  
  tabout$table_body$p.value[3:(nbmod+1)]<-NA
  tabout$table_body$p.value[1]<-pval
  return(tabout)
}

mod2<-orbycov(glm(pcrstatus ~ agegr, data = acov, family = binomial("logit")),5)
mod3<-orbycov(glm(pcrstatus ~ bmigr, data = acov, family = binomial("logit")),3)
mod4<-orbycov(glm(pcrstatus ~ tclasgr, data = acov, family = binomial("logit")),2)
mod5<-orbycov(glm(pcrstatus ~ nclasgr, data = acov, family = binomial("logit")),3)
mod6<-orbycov(glm(pcrstatus ~ sbrgr, data = acov, family = binomial("logit")),2)
mod7<-orbycov(glm(pcrstatus ~ embolc, data = acov, family = binomial("logit")),2)
mod8<-orbycov(glm(pcrstatus ~ hormgr, data = acov, family = binomial("logit")),2)

#set tables
or<-tbl_stack(tbls=list(mod1,mod2,mod3,mod4,mod5,mod6,mod7,mod8))

#merge tables
outp621<-tbl_merge(tbls=list(desc,or),
          tab_spanner = c("**Descriptive statistics**", "**OR and 95% CI**"))%>%
     # format the p-values with a pvalue formatting function
  modify_fmt_fun(update = p.value_2 ~ function(x) style_pvalue(x, digits = 3))
outp621%>%
as_flex_table()%>%
flextable::width(j="label",width = 2.1) %>%
flextable::width(j="stat_1_1",width = 1.3) %>%
flextable::width(j="stat_2_1",width = 1.3) %>%
flextable::width(j="estimate_2",width = 0.7) %>%
flextable::width(j="ci_2",width = 1.2) %>%
flextable::width(j="p.value_2",width = 0.7) %>%
flextable::add_footer_row(values = "Univariate analysis has been done using a logistic model. P-value is based on a global wald test from logistic model", colwidths = 6 )

### retrieve results in a dataframe
header_1<-outp621$table_styling$header%>%
  filter(column == "stat_1_1")%>% 
  mutate(variable = "FAS",
         var_label= "FAS among subjects with herceptin adjuvant treatment start date available",
         Ntot = word(label,2, sep = fixed('=')),
         label = "Ntot"
         )%>%
  dplyr::select(variable,var_label,label,Ntot)


content_1<-outp621$table_body%>%
  mutate(
    N=case_when(label=="N" ~ stat_1_1),
    Mean=case_when(label=="Mean (SD)" ~ word(stat_1_1,1,sep=fixed('('))),
    SD=case_when(label=="Mean (SD)" ~ word(word(stat_1_1,2,sep=fixed('(')),1,sep=fixed(')'))),
    Median=case_when(label=="Median (25%; 75%)" ~ word(stat_1_1,1,sep=fixed('('))),
    Q1=case_when(label=="Median (25%; 75%)" ~ word(word(stat_1_1,2,sep=fixed('(')),1,sep=fixed(';'))),
    Q3=case_when(label=="Median (25%; 75%)" ~ word(word(stat_1_1,2,sep=fixed(';')),1,sep=fixed(')'))),
    Min=case_when(label=="Range" ~ word(stat_1_1,1,sep=fixed(','))),
    Max=case_when(label=="Range" ~ word(stat_1_1,2,sep=fixed(','))),
    Num=case_when(var_type_1=="categorical"  & row_type =="level" ~ word(stat_1_1,1,sep=fixed('/'))),
    Den=case_when(var_type_1=="categorical" & row_type =="level" ~ word(word(stat_1_1,2,sep=fixed('/')),1,sep=fixed('('))),
    Perc=case_when(var_type_1=="categorical" & row_type =="level" ~ word(word(stat_1_1,2,sep=fixed('(')),1,sep=fixed('%'))),
    Miss=case_when(label=="Missing" ~ stat_1_1),
    OR=case_when(coefficients_label_2=="OR" ~ round(estimate_2,digits=4)),
    ORLCI=case_when(coefficients_label_2=="OR" ~ round(conf.low_2,digits=4)),
    ORUCI=case_when(coefficients_label_2=="OR" ~ round(conf.high_2,digits=4)),
    pval=case_when(coefficients_label_2=="OR" ~ round(p.value_2,digits=4))
    )

head_cont_1 <- header_1 %>% bind_rows(content_1)

t_head_cont_1<-pivot_longer(head_cont_1,                          cols=c(Ntot,N,Mean,SD,Median,Q1,Q3,Min,Max,Num,Den,Perc,Miss,OR,ORLCI,ORUCI,pval),
                          values_to = "raw_1",
                          values_transform = list(raw_1 = as.numeric),
                          values_drop_na=TRUE)%>%
   dplyr::select(variable,var_label,label,tbl_id1_2,var_type_1,row_type,stat_1_1,stat_2_1,name,raw_1)


header_2<-outp621$table_styling$header%>%
  filter(column == "stat_2_1")%>% 
  mutate(variable = "FAS",
         var_label= "FAS among subjects with herceptin adjuvant treatment start date available",
         Ntot = word(label,2, sep = fixed('=')),
         label = "Ntot"
         )%>%
  dplyr::select(variable,var_label,label,Ntot)


content_2<-outp621$table_body%>%
  mutate(
    N=case_when(label=="N" ~ stat_2_1),
    Mean=case_when(label=="Mean (SD)" ~ word(stat_2_1,1,sep=fixed('('))),
    SD=case_when(label=="Mean (SD)" ~ word(word(stat_2_1,2,sep=fixed('(')),1,sep=fixed(')'))),
    Median=case_when(label=="Median (25%; 75%)" ~ word(stat_2_1,1,sep=fixed('('))),
    Q1=case_when(label=="Median (25%; 75%)" ~ word(word(stat_2_1,2,sep=fixed('(')),1,sep=fixed(';'))),
    Q3=case_when(label=="Median (25%; 75%)" ~ word(word(stat_2_1,2,sep=fixed(';')),1,sep=fixed(')'))),
    Min=case_when(label=="Range" ~ word(stat_2_1,1,sep=fixed(','))),
    Max=case_when(label=="Range" ~ word(stat_2_1,2,sep=fixed(','))),
    Num=case_when(var_type_1=="categorical"  & row_type =="level" ~ word(stat_2_1,1,sep=fixed('/'))),
    Den=case_when(var_type_1=="categorical" & row_type =="level" ~ word(word(stat_2_1,2,sep=fixed('/')),1,sep=fixed('('))),
    Perc=case_when(var_type_1=="categorical" & row_type =="level" ~ word(word(stat_2_1,2,sep=fixed('(')),1,sep=fixed('%'))),
    Miss=case_when(label=="Missing" ~ stat_2_1),
    OR=case_when(coefficients_label_2=="OR" ~ round(estimate_2,digits=4)),
    ORLCI=case_when(coefficients_label_2=="OR" ~ round(conf.low_2,digits=4)),
    ORUCI=case_when(coefficients_label_2=="OR" ~ round(conf.high_2,digits=4)),
    pval=case_when(coefficients_label_2=="OR" ~ round(p.value_2,digits=4))
    )

head_cont_2 <- header_2 %>% bind_rows(content_2)

t_head_cont_2<-pivot_longer(head_cont_2,                          cols=c(Ntot,N,Mean,SD,Median,Q1,Q3,Min,Max,Num,Den,Perc,Miss,OR,ORLCI,ORUCI,pval),
                          values_to = "raw_2",
                          values_transform = list(raw_2 = as.numeric),
                          values_drop_na=TRUE)%>%
   dplyr::select(variable,var_label,label,tbl_id1_2,var_type_1,row_type,stat_1_1,stat_2_1,name,raw_2)

raw_tab621<-t_head_cont_1%>% 
        left_join(t_head_cont_2 , by = c("variable","var_label","label","tbl_id1_2","var_type_1","row_type","stat_1_1","stat_2_1","name"))%>% 
  mutate(output="tab621",
         var_type=var_type_1,
         stat_1=stat_1_1,
         stat_2=stat_2_1)%>% 
    dplyr::select(-tbl_id1_2,-var_type_1,-stat_1_1,-stat_2_1)
```

\newpage

### Table 6.2.2 pCR result - Multivariate analysis - Full Analysis Set Population

```{r pCR multi}
acov$pcrstatus <- relevel(acov$pcrstatus, ref = "pCR")

#### descriptive statistics
desc<-tbl_summary(data =acov %>% dplyr::select(hormgr,embolc,pcrstatus),
                  by = pcrstatus,
                  missing = "always",
                  missing_text = "Missing",
                  type = list(all_categorical() ~ "categorical",
                              all_continuous() ~ 'continuous2'),
                  statistic = list(all_categorical()  ~ c("{n}/{N} ({p}%)"),
                                   all_continuous() ~ c("{N_nonmiss}","{mean} ({sd})",                                "{median} ({p25}; {p75})","{min}, {max}")),
                  digits = list(all_categorical() ~ c(0,0,1),
                                all_continuous() ~ c(0,2,2,1,1,1,0,0) ),
                  percent = "row",
                  #sort = list(workc ~ "frequency")
)%>%
  modify_footnote(update = everything() ~ NA)

###final model
acov$pcrstatus <- relevel(acov$pcrstatus, ref = "No pCR")
finalmod<-glm(pcrstatus ~ hormgr + embolc, data = acov, family = binomial("logit"))

ormulti<-finalmod %>%
  tbl_regression(exponentiate = TRUE)

#as selected variables had 2 modalities, pvalue is the global wald pvalue
ormulti$table_body$p.value[1]<-ormulti$table_body$p.value[3]
ormulti$table_body$p.value[4]<-ormulti$table_body$p.value[6]
ormulti$table_body$p.value[3]<-NA
ormulti$table_body$p.value[6]<-NA


#merge tables
outp622<-tbl_merge(tbls=list(desc,ormulti),
          tab_spanner = c("**Descriptive statistics**", "**OR and 95% CI**"))%>%
     # format the p-values with a pvalue formatting function
  modify_fmt_fun(update = p.value_2 ~ function(x) style_pvalue(x, digits = 3))
outp622%>%
as_flex_table()%>%
flextable::width(j="label",width = 2.1) %>%
flextable::width(j="stat_1_1",width = 1.3) %>%
flextable::width(j="stat_2_1",width = 1.3) %>%
flextable::width(j="estimate_2",width = 0.7) %>%
flextable::width(j="ci_2",width = 1.2) %>%
flextable::width(j="p.value_2",width = 0.7) %>%
flextable::add_footer_row(values = "Multivariate analysis has been done using a logistic model. P-value is based on a global wald test from logisitc model. The model has been constructed using a stepwise selection of covariates with 0.15 as entry threshold and 0.15 as the retention threshold.", colwidths = 6 )

### retrieve results in a dataframe
header_1<-outp622$table_styling$header%>%
  filter(column == "stat_1_1")%>% 
  mutate(variable = "FAS",
         var_label= "FAS among subjects with herceptin adjuvant treatment start date available",
         Ntot = word(label,2, sep = fixed('=')),
         label = "Ntot"
         )%>%
  dplyr::select(variable,var_label,label,Ntot)


content_1<-outp622$table_body%>%
  mutate(
    N=case_when(label=="N" ~ stat_1_1),
    Mean=case_when(label=="Mean (SD)" ~ word(stat_1_1,1,sep=fixed('('))),
    SD=case_when(label=="Mean (SD)" ~ word(word(stat_1_1,2,sep=fixed('(')),1,sep=fixed(')'))),
    Median=case_when(label=="Median (25%; 75%)" ~ word(stat_1_1,1,sep=fixed('('))),
    Q1=case_when(label=="Median (25%; 75%)" ~ word(word(stat_1_1,2,sep=fixed('(')),1,sep=fixed(';'))),
    Q3=case_when(label=="Median (25%; 75%)" ~ word(word(stat_1_1,2,sep=fixed(';')),1,sep=fixed(')'))),
    Min=case_when(label=="Range" ~ word(stat_1_1,1,sep=fixed(','))),
    Max=case_when(label=="Range" ~ word(stat_1_1,2,sep=fixed(','))),
    Num=case_when(var_type_1=="categorical"  & row_type =="level" ~ word(stat_1_1,1,sep=fixed('/'))),
    Den=case_when(var_type_1=="categorical" & row_type =="level" ~ word(word(stat_1_1,2,sep=fixed('/')),1,sep=fixed('('))),
    Perc=case_when(var_type_1=="categorical" & row_type =="level" ~ word(word(stat_1_1,2,sep=fixed('(')),1,sep=fixed('%'))),
    Miss=case_when(label=="Missing" ~ stat_1_1),
    OR=case_when(coefficients_label_2=="OR" ~ round(estimate_2,digits=4)),
    ORLCI=case_when(coefficients_label_2=="OR" ~ round(conf.low_2,digits=4)),
    ORUCI=case_when(coefficients_label_2=="OR" ~ round(conf.high_2,digits=4)),
    pval=case_when(coefficients_label_2=="OR" ~ round(p.value_2,digits=4))
    )

head_cont_1 <- header_1 %>% bind_rows(content_1)

t_head_cont_1<-pivot_longer(head_cont_1,                          cols=c(Ntot,N,Mean,SD,Median,Q1,Q3,Min,Max,Num,Den,Perc,Miss,OR,ORLCI,ORUCI,pval),
                          values_to = "raw_1",
                          values_transform = list(raw_1 = as.numeric),
                          values_drop_na=TRUE)%>%
   dplyr::select(variable,var_label,label,var_type_1,row_type,stat_1_1,stat_2_1,name,raw_1)


header_2<-outp622$table_styling$header%>%
  filter(column == "stat_2_1")%>% 
  mutate(variable = "FAS",
         var_label= "FAS among subjects with herceptin adjuvant treatment start date available",
         Ntot = word(label,2, sep = fixed('=')),
         label = "Ntot"
         )%>%
  dplyr::select(variable,var_label,label,Ntot)


content_2<-outp622$table_body%>%
  mutate(
    N=case_when(label=="N" ~ stat_2_1),
    Mean=case_when(label=="Mean (SD)" ~ word(stat_2_1,1,sep=fixed('('))),
    SD=case_when(label=="Mean (SD)" ~ word(word(stat_2_1,2,sep=fixed('(')),1,sep=fixed(')'))),
    Median=case_when(label=="Median (25%; 75%)" ~ word(stat_2_1,1,sep=fixed('('))),
    Q1=case_when(label=="Median (25%; 75%)" ~ word(word(stat_2_1,2,sep=fixed('(')),1,sep=fixed(';'))),
    Q3=case_when(label=="Median (25%; 75%)" ~ word(word(stat_2_1,2,sep=fixed(';')),1,sep=fixed(')'))),
    Min=case_when(label=="Range" ~ word(stat_2_1,1,sep=fixed(','))),
    Max=case_when(label=="Range" ~ word(stat_2_1,2,sep=fixed(','))),
    Num=case_when(var_type_1=="categorical"  & row_type =="level" ~ word(stat_2_1,1,sep=fixed('/'))),
    Den=case_when(var_type_1=="categorical" & row_type =="level" ~ word(word(stat_2_1,2,sep=fixed('/')),1,sep=fixed('('))),
    Perc=case_when(var_type_1=="categorical" & row_type =="level" ~ word(word(stat_2_1,2,sep=fixed('(')),1,sep=fixed('%'))),
    Miss=case_when(label=="Missing" ~ stat_2_1),
    OR=case_when(coefficients_label_2=="OR" ~ round(estimate_2,digits=4)),
    ORLCI=case_when(coefficients_label_2=="OR" ~ round(conf.low_2,digits=4)),
    ORUCI=case_when(coefficients_label_2=="OR" ~ round(conf.high_2,digits=4)),
    pval=case_when(coefficients_label_2=="OR" ~ round(p.value_2,digits=4))
    )

head_cont_2 <- header_2 %>% bind_rows(content_2)

t_head_cont_2<-pivot_longer(head_cont_2,                          cols=c(Ntot,N,Mean,SD,Median,Q1,Q3,Min,Max,Num,Den,Perc,Miss,OR,ORLCI,ORUCI,pval),
                          values_to = "raw_2",
                          values_transform = list(raw_2 = as.numeric),
                          values_drop_na=TRUE)%>%
   dplyr::select(variable,var_label,label,var_type_1,row_type,stat_1_1,stat_2_1,name,raw_2)

raw_tab622<-t_head_cont_1%>% 
        left_join(t_head_cont_2 , by = c("variable","var_label","label","var_type_1","row_type","stat_1_1","stat_2_1","name"))%>% 
  mutate(output="tab622",
         var_type=var_type_1,
         stat_1=stat_1_1,
         stat_2=stat_2_1)%>% 
    dplyr::select(-var_type_1,-stat_1_1,-stat_2_1)
```

\newpage

## 6.3 Predictive factors for PFS and pCR result

### Table 6.3.1 Correlation matrix - Full Analysis Set Population


```{r correlation}

#create function to perform each pvalue
corr_func<-function(var1,var2)
{ if (class(var1)=="factor" & class(var2)=="factor") {
  chi<-chisq.test(var1,var2)
  chipval<-chi$p.value
  #any expected values lower than 5
  low5<-any(chi$expected<5)
  if (low5==FALSE) {pvalue<-chipval}
  if (low5==TRUE) {
    fish<-fisher.test(var1,var2,workspace = 2e8)
    fishpval<-fish$p.value
    pvalue<-fishpval
    }
}
  if ((class(var1)=="numeric" & class(var2)=="factor")) {
    anov<-aov(var1 ~ var2,data=acov)
    sumanov<-summary(anov)
    pvalue<-sumanov[[1]][["Pr(>F)"]][1]
  }
  if ((class(var2)=="numeric" & class(var1)=="factor")) {
    anov<-aov(var2 ~ var1,data=acov)
    sumanov<-summary(anov)
    pvalue<-sumanov[[1]][["Pr(>F)"]][1]
  }
  #if (pvalue<0.0001) {fpvalue="<0.0001"} else {fpvalue=round(pvalue,digits=4)}
  fpvalue=round(pvalue,digits=4)
  return(fpvalue)
}

pval13<-corr_func(acov$age,acov$bmigr)
pval14<-corr_func(acov$age,acov$tclasgr)
pval15<-corr_func(acov$age,acov$nclasgr)
pval16<-corr_func(acov$age,acov$sbrgr)
pval17<-corr_func(acov$age,acov$embolc)
pval18<-corr_func(acov$age,acov$hormgr)
pval19<-corr_func(acov$age,acov$pcrstatus)
pval23<-corr_func(acov$agegr,acov$bmigr)
pval24<-corr_func(acov$agegr,acov$tclasgr)
pval25<-corr_func(acov$agegr,acov$nclasgr)
pval26<-corr_func(acov$agegr,acov$sbrgr)
pval27<-corr_func(acov$agegr,acov$embolc)
pval28<-corr_func(acov$agegr,acov$hormgr)
pval29<-corr_func(acov$agegr,acov$pcrstatus)
pval34<-corr_func(acov$bmigr,acov$tclasgr)
pval35<-corr_func(acov$bmigr,acov$nclasgr)
pval36<-corr_func(acov$bmigr,acov$sbrgr)
pval37<-corr_func(acov$bmigr,acov$embolc)
pval38<-corr_func(acov$bmigr,acov$hormgr)
pval39<-corr_func(acov$bmigr,acov$pcrstatus)
pval45<-corr_func(acov$tclasgr,acov$nclasgr)
pval46<-corr_func(acov$tclasgr,acov$sbrgr)
pval47<-corr_func(acov$tclasgr,acov$embolc)
pval48<-corr_func(acov$tclasgr,acov$hormgr)
pval49<-corr_func(acov$tclasgr,acov$pcrstatus)
pval56<-corr_func(acov$nclasgr,acov$sbrgr)
pval57<-corr_func(acov$nclasgr,acov$embolc)
pval58<-corr_func(acov$nclasgr,acov$hormgr)
pval59<-corr_func(acov$nclasgr,acov$pcrstatus)
pval67<-corr_func(acov$sbrgr,acov$embolc)
pval68<-corr_func(acov$sbrgr,acov$hormgr)
pval69<-corr_func(acov$sbrgr,acov$pcrstatus)
pval78<-corr_func(acov$embolc,acov$hormgr)
pval79<-corr_func(acov$embolc,acov$pcrstatus)
pval89<-corr_func(acov$hormgr,acov$pcrstatus)

col1<-c("Age (years)","Age group (years)","BMI (kg/m2)",
        "T classification","N classification","SBR Grade","Presence of vascular emboli",
        "Hormonal receptors status","pCR results")
pval1<-c("ND","ND",pval13,pval14,pval15,pval16,pval17,pval18,pval19)
pval2<-c(NA,"ND",pval23,pval24,pval25,pval26,pval27,pval28,pval29)
pval3<-c(NA,NA,"ND",pval34,pval35,pval36,pval37,pval38,pval39)
pval4<-c(NA,NA,NA,"ND",pval45,pval46,pval47,pval48,pval49)
pval5<-c(NA,NA,NA,NA,"ND",pval56,pval57,pval58,pval59)
pval6<-c(NA,NA,NA,NA,NA,"ND",pval67,pval68,pval69)
pval7<-c(NA,NA,NA,NA,NA,NA,"ND",pval78,pval79)
pval8<-c(NA,NA,NA,NA,NA,NA,NA,"ND",pval89)
pval9<-c(NA,NA,NA,NA,NA,NA,NA,NA,"ND")

outp631 <- data.frame(col1,pval1, pval2,pval3,pval4,pval5,pval6,pval7,pval8,pval9)

f1<-flextable(outp631)%>%
set_header_labels(values=list(col1= "Variables",
                              pval1="Age (years)",
                              pval2="Age group (years)",
                              pval3="BMI (kg/m2)",
                              pval4="T classification",
                              pval5="N classification",
                              pval6="SBR Grade",
                              pval7="Presence of vascular emboli",
                              pval8="Hormonal receptors status",
                              pval9="pCR results"))

f1<-bg(f1, i = ~ pval1<0.05, j=~ pval1, bg="Lightblue")
f1<-bg(f1, i = ~ pval2<0.05, j=~ pval2, bg="Lightblue")
f1<-bg(f1, i = ~ as.numeric(pval3)<0.05 | pval3<0.05, j=~ pval3, bg="Lightblue")
f1<-bg(f1, i = ~ pval4<0.05, j=~ pval4, bg="Lightblue")
f1<-bg(f1, i = ~ pval5<0.05, j=~ pval5, bg="Lightblue")
f1<-bg(f1, i = ~ pval6<0.05, j=~ pval6, bg="Lightblue")
f1<-bg(f1, i = ~ pval7<0.05, j=~ pval7, bg="Lightblue")
f1<-bg(f1, i = ~ pval8<0.05, j=~ pval8, bg="Lightblue")
f1<-bg(f1, i = ~ pval9<0.05, j=~ pval9, bg="Lightblue")


f1%>%
flextable::width(j="col1",width = 0.97)%>%
flextable::width(j="pval1",width = 0.63)%>%
flextable::width(j="pval2",width = 0.81)%>%
flextable::width(j="pval3",width = 0.7)%>%
flextable::width(j="pval4",width = 1)%>%
flextable::width(j="pval5",width = 1)%>%
flextable::width(j="pval6",width = 0.56)%>%
flextable::width(j="pval7",width = 0.69)%>%
flextable::width(j="pval8",width = 0.81)%>%
flextable::width(j="pval9",width = 0.56)%>%
flextable::add_footer_row(values = "Between qualitative variables: Chi² test has been used when all expected counts are >= 5. Otherwise, the Fisher exact test has been used. P-value is displayed in the above table", colwidths = 10 )%>%
flextable::add_footer_row(values = "Between quantitative and qualitative variables: Anova have been used: the p-value displayed is the p-value of the Type 3 test of fixed effects. P-value is displayed in the above table.", colwidths = 10 )%>%
flextable::add_footer_row(values = "ND: Not Done ", colwidths = 10 ) %>%
flextable::add_footer_row(values = "* pCR results = pCR if ypT0/Tis ypN0 is ticked Yes OR, Grade 1 or Grade 2 are ticked for Classification Chevallier OR, TA and NA are ticked for Classification Sataloff OR, RCB0 is ticked for Classification RCB", colwidths = 10) 

pval13<-corr_func(acov$age,acov$bmigr)
pval14<-corr_func(acov$age,acov$tclasgr)
pval15<-corr_func(acov$age,acov$nclasgr)
pval16<-corr_func(acov$age,acov$sbrgr)
pval17<-corr_func(acov$age,acov$embolc)
pval18<-corr_func(acov$age,acov$hormgr)
pval19<-corr_func(acov$age,acov$pcrstatus)
pval23<-corr_func(acov$agegr,acov$bmigr)

### retrieve results in a dataframe
variable<-c("agegr*age","bmigr*age","bmigr*agegr","tclasgr*age","tclasgr*agegr","tclasgr*bmigr","nclasgr*age","nclasgr*agegr","nclasgr*bmigr","nclasgr*tclasgr","sbrgr*age","sbrgr*agegr","sbrgr*bmigr","sbrgr*tclasgr","sbrgr*nclasgr","embolc*age","embolc*agegr","embolc*bmigr","embolc*tclasgr","embolc*nclasgr","embolc*sbrgr","hormgr*age","hormgr*agegr","hormgr*bmigr","hormgr*tclasgr","hormgr*nclasgr","hormgr*sbrgr","hormgr*embolc","pcrstatus*age","pcrstatus*agegr","pcrstatus*bmigr","pcrstatus*tclasgr","pcrstatus*nclasgr","pcrstatus*sbrgr","pcrstatus*embolc","pcrstatus*hormgr")

raw_99<-c(NA,pval13,pval23,pval14,pval24,pval34,pval15,pval25,pval35,pval45,pval16,pval26,pval36,pval46,pval56,pval17,pval27,pval37,pval47,pval57,pval67,pval18,pval28,pval38,pval48,pval58,pval68,pval78,pval19,pval29,pval39,pval49,pval59,pval69,pval79,pval89)
raw_99<- as.numeric(raw_99) 

raw_tab631 <- data.frame(variable,raw_99)%>% 
  mutate(output="tab631")

```

\newpage

### Figure 6.3.2 Correlation coefficient matrix - Full Analysis Set Population

```{r correlation coef,fig.height = 5}
install.packages("corrplot")
library(corrplot)
library(grid) 


#table(acov$bmigr,acov$agegr)

#spearman
discret <- dplyr::select(acov,subjid,agegrn,weightgrn,heightgrn,bmigrn,tclasgrn,nclasgrn,sbrgrn,hormgrn,pcrstatusn)%>%
  left_join(dplyr::select(adiag,subjid,histo,embol,oestro,proges),by = "subjid")%>%
  dplyr::select(-subjid)

cordiscret<-cor(discret, use="complete.obs",method = "spearman")

df<-data.frame(cordiscret)

raw_99<- c(df$agegrn[2:13],df$weightgrn[3:13],df$heightgrn[4:13],df$bmigrn[5:13],df$tclasgrn[6:13],df$nclasgrn[7:13],df$sbrgrn[8:13],df$hormgrn[9:13],df$pcrstatusn[10:13],df$histo[11:13],df$embol[12:13],df$oestro[13:13])
variable<-c("weightgrn*agegrn","heightgrn*agegrn","bmigrn*agegrn","tclasgrn*agegrn","nclasgrn*agegrn","sbrgrn*agegrn","hormgrn*agegrn","pcrstatusn*agegrn","histo*agegrn","embol*agegrn","oestro*agegrn","proges*agegrn",
            "heightgrn*weightgrn","bmigrn*weightgrn","tclasgrn*weightgrn","nclasgrn*weightgrn","sbrgrn*weightgrn","hormgrn*weightgrn","pcrstatusn*weightgrn","histo*weightgrn","embol*weightgrn","oestro*weightgrn","proges*weightgrn",
            "bmigrn*heightgrn","tclasgrn*heightgrn","nclasgrn*heightgrn","sbrgrn*heightgrn","hormgrn*heightgrn","pcrstatusn*heightgrn","histo*heightgrn","embol*heightgrn","oestro*heightgrn","proges*heightgrn",
            "tclasgrn*bmigrn","nclasgrn*bmigrn","sbrgrn*bmigrn","hormgrn*bmigrn","pcrstatusn*bmigrn","histo*bmigrn","embol*bmigrn","oestro*bmigrn","proges*bmigrn",
            "nclasgrn*tclasgrn","sbrgrn*tclasgrn","hormgrn*tclasgrn","pcrstatusn*tclasgrn","histo*tclasgrn","embol*tclasgrn","oestro*tclasgrn","proges*tclasgrn",
            "sbrgrn*nclasgrn","hormgrn*nclasgrn","pcrstatusn*nclasgrn","histo*nclasgrn","embol*nclasgrn","oestro*nclasgrn","proges*nclasgrn",
            "hormgrn*sbrgrn","pcrstatusn*sbrgrn","histo*sbrgrn","embol*sbrgrn","oestro*sbrgrn","proges*sbrgrn",
            "pcrstatusn*hormgrn","histo*hormgrn","embol*hormgrn","oestro*hormgrn","proges*hormgrn",
            "histo*pcrstatusn","embol*pcrstatusn","oestro*pcrstatusn","proges*pcrstatusn",
            "embol*histo","oestro*histo","proges*histo",
            "oestro*embol","proges*embol",
            "proges*oestro")

raw_99<- round(as.numeric(raw_99),digits=2)

raw_tab632<-data.frame(variable,raw_99)%>% 
  mutate(output="tab632")

colnames(cordiscret) <- c("Age group","Weight group","Height group","BMI group", "T classification","N classification","SBR Grade","HR status", "pCR results","Histology","Vascular emboli","ER","PR")
rownames(cordiscret) <- c("Age group","Weight group","Height group","BMI group", "T classification","N classification","SBR Grade","HR status", "pCR results","Histology","Vascular emboli","ER","PR")


corrplot(cordiscret, type="upper", tl.col="black", tl.srt=45)
grid.text('Spearman correlation has been used',
          x = unit(0.3, 'npc'),
          y = unit(0.5, 'lines'),
          gp=gpar(fontsize=10))

#set all results together
raw_all<- raw_tab111 %>% 
          bind_rows(raw_tab112) %>% 
          bind_rows(raw_tab113) %>% 
          bind_rows(raw_tab114) %>% 
          bind_rows(raw_tab115) %>% 
          bind_rows(raw_tab211) %>% 
          bind_rows(raw_tab212) %>% 
          bind_rows(raw_tab311) %>% 
          bind_rows(raw_tab321) %>% 
          bind_rows(raw_tab41) %>% 
          bind_rows(raw_tab42) %>% 
          bind_rows(raw_tab43) %>% 
          bind_rows(raw_tab44) %>% 
          bind_rows(raw_tab45) %>% 
          bind_rows(raw_tab46) %>% 
          bind_rows(raw_tab511) %>% 
          bind_rows(raw_tab512) %>% 
          bind_rows(raw_fig514) %>% 
          bind_rows(raw_tab611) %>% 
          bind_rows(raw_tab612) %>% 
          bind_rows(raw_tab621) %>% 
          bind_rows(raw_tab622) %>% 
          bind_rows(raw_tab631) %>% 
          bind_rows(raw_tab632)


#save in an output file
saveRDS(raw_all, file = "AD/raw_all.rds")
  
```
