# Supplementary material for: Comparison of anonymization techniques regarding statistical reproducibility
Source: PLOS Digit Health. 2025 Feb 3;4(2):e0000735. doi: 10.1371/journal.pdig.0000735 (PMC11790161; doi:10.1371/journal.pdig.0000735)
Supplement: S1 File — (ZIP) [file pdig.0000735.s001.zip › Suppl materials parm_generate.Rmd]

---
title: "KADOR PoC Anonymisation – Analysis report on the PARM anonymized data"
subtitle: "A FRENCH RETROSPECTIVE STUDY DESCRIBING THE EPIDEMIOLOGY AND THE THERAPEUTIC MANAGEMENT OF PATIENTS TREATED BY HERCEPTIN® BASED NEOADJUVANT TREATMENT FOR HER2-POSITIVE EARLY BREAST CANCER"
author: "Laetitia Vinet"
date: "`r Sys.Date()`"
output:
  word_document:
    reference_docx: PARM_template.docx
    toc: true
classoption: portrait
editor_options: 
  chunk_output_type: console
---


<!-- Options générales du rapport -->

```{r setup, include=FALSE}
knitr::opts_chunk$set(echo = FALSE,
                      warning = FALSE,
                      message = FALSE,
                      fig.width = 8,
                      fig.height = 8#,
                      #fig.align="center", 
                      #out.width="50%"
                      )
```

```{r, include=FALSE}
library(gtsummary)
library(dplyr)
library(tidyr)
library(flextable)
library(tidyverse)
library(survival)
library(survminer)
library(aod)
```

```{r merge datasets}
# merge radm , radiag and rapcr
radm<-readRDS(file = "AD/PARM/radm.rds")
radiag<-readRDS(file = "AD/PARM/radiag.rds")
rapcr<-readRDS(file = "AD/PARM/rapcr.rds")
racov<-readRDS(file = "AD/PARM/racov.rds")

dm_diag_pcr_cov <- radm %>%
                left_join(dplyr::select(radiag,-siteid),by = "subjid") %>%
                left_join(dplyr::select(rapcr,subjid,pcrstatus),by = "subjid")%>%
                left_join(dplyr::select(racov,subjid,age,agegr,bmigr,hormgr))

# merge rafollow, rapcr, ralost
rafollow<-readRDS(file = "AD/PARM/rafollow.rds")
ralost<-readRDS(file = "AD/PARM/ralost.rds")
dispo <- rafollow %>% 
  left_join(dplyr::select(rapcr,subjid,timtosurg) , by = "subjid") %>% 
  left_join(dplyr::select(ralost,-siteid) , by = "subjid")


# merge dates available
dates<- dplyr::select(radm,subjid,brthdtca) %>%
  left_join(dplyr::select(radiag,subjid,diagdtca) , by = "subjid") %>%
  left_join(dplyr::select(rapcr,subjid,surgdtca) , by = "subjid") %>% 
  left_join(dplyr::select(rafollow,subjid,followdtca,progdtca) , by = "subjid") %>% 
  left_join(dplyr::select(ralost,subjid,lostdtca) , by = "subjid")
  
rasurg<-readRDS(file = "AD/PARM/rasurg.rds")

raadj<-readRDS(file = "AD/PARM/raadj.rds")

#merge ralost and rapcr
adjbypcr <- raadj %>% 
  left_join(dplyr::select(rapcr,subjid,pcrstatus) , by = "subjid")

ratte<-readRDS(file = "AD/PARM/ratte.rds")

rattecov <- ratte %>% 
  left_join(dplyr::select(racov,-pcrstatus) , by = "subjid") 
```


# 1 Analysis of study conduct

## 1.1 Patient Disposition

### Table 1.1.1 Summary of patient disposition - Full Analysis Set Population

```{r dispo1}
outp111<-tbl_summary(data =dispo %>% dplyr::select(fupdur,followc,timtosurg,progc), 
            missing = "always",
            missing_text = "Missing",
            type = list(all_categorical() ~ "categorical",
                        all_continuous() ~ 'continuous2'),
            statistic = list(all_categorical()  ~ c("{n}/{N} ({p}%)"),
                             all_continuous() ~ c("{N_nonmiss}","{mean} ({sd})", "{median} ({p25}; {p75})","{min}, {max}")),
            digits = list(all_categorical() ~ c(0,0,1), 
                          all_continuous() ~ c(0,2,2,1,1,1,1,1) )
)
outp111%>%
modify_header(list(all_stat_cols() ~ "**All (N =  {N})**"))%>%
add_stat_label(label = all_continuous() ~ c("Nobs", "Mean (SD)","Median (Q1;Q3)", "Min - Max")) %>%
as_flex_table() %>%
flextable::width(j="label",width = 5) %>%
flextable::add_footer_row(values = "Time from diagnostic to surgery (months) = (Surgery date – initial diagnosis date of breast cancer) / (365.25/12)", colwidths = 2 ) %>%
flextable::add_footer_row(values = "Follow-up duration (years) = (Last consultation date/Death date – initial diagnosis date of breast cancer + 1) / 365.25", colwidths = 2 )


### retrieve results in a dataframe
header<-outp111$table_styling$header%>%
  filter(column == "stat_0")%>% 
  mutate(variable = "FAS",
         var_label= "Full Analysis Set Population",
         Ntot = word(word(label,2, sep = fixed('**')),3),
         stat_0=Ntot,
         label = "Ntot"
         )%>%
  dplyr::select(variable,var_label,label,stat_0,Ntot)

content<-outp111$table_body%>%
  filter(row_type != "label")%>%
  mutate(
    N=case_when(label=="N" ~ stat_0),
    Mean=case_when(label=="Mean (SD)" ~ word(stat_0,1,sep=fixed('('))),
    SD=case_when(label=="Mean (SD)" ~ word(word(stat_0,2,sep=fixed('(')),1,sep=fixed(')'))),
    Median=case_when(label=="Median (25%; 75%)" ~ word(stat_0,1,sep=fixed('('))),
    Q1=case_when(label=="Median (25%; 75%)" ~ word(word(stat_0,2,sep=fixed('(')),1,sep=fixed(';'))),
    Q3=case_when(label=="Median (25%; 75%)" ~ word(word(stat_0,2,sep=fixed(';')),1,sep=fixed(')'))),
    Min=case_when(label=="Range" ~ word(stat_0,1,sep=fixed(','))),
    Max=case_when(label=="Range" ~ word(stat_0,2,sep=fixed(','))),
    Num=case_when(var_type=="categorical"  & row_type =="level" ~ word(stat_0,1,sep=fixed('/'))),
    Den=case_when(var_type=="categorical" & row_type =="level" ~ word(word(stat_0,2,sep=fixed('/')),1,sep=fixed('('))),
    Perc=case_when(var_type=="categorical" & row_type =="level" ~ word(word(stat_0,2,sep=fixed('(')),1,sep=fixed('%'))),
    Miss=case_when(label=="Missing" ~ stat_0)
    )


head_cont <- header %>% bind_rows(content)
PARM_tab111<-pivot_longer(head_cont,
                          cols=c(Ntot,N,Mean,SD,Median,Q1,Q3,Min,Max,Num,Den,Perc,Miss),
                          values_to = "PARM_99",
                          values_transform = list(PARM_99 = as.numeric),
                          values_drop_na=TRUE)%>%
  mutate(output="tab111")
```


### Table 1.1.2 Latest news - Among patients not being followed in the site - Full Analysis Set Population

```{r dispo2}
outp112<-tbl_summary(data =dispo %>% filter(followc=="No") %>% dplyr::select(loststatc), 
            missing = "always",
            missing_text = "Missing",
            type = list(all_categorical() ~ "categorical"),
            statistic = list(all_categorical()  ~ c("{n}/{N} ({p}%)")),
            digits = list(all_categorical() ~ c(0,0,1) )
)
outp112%>%
modify_header(list(all_stat_cols() ~ "**All (N =  {N})**"))%>%
modify_footnote(update = everything() ~ NA)%>%
as_flex_table()

### retrieve results in a dataframe
header<-outp112$table_styling$header%>%
  filter(column == "stat_0")%>% 
  mutate(variable = "FAS",
         var_label= "FAS among patients not being followed in the site",
         Ntot = word(word(label,2, sep = fixed('**')),3),
         stat_0=Ntot,
         label = "Ntot"
         )%>%
  dplyr::select(variable,var_label,label,stat_0,Ntot)

content<-outp112$table_body%>%
  filter(row_type != "label")%>%
  mutate(
    Num=case_when(var_type=="categorical"  & row_type =="level" ~ word(stat_0,1,sep=fixed('/'))),
    Den=case_when(var_type=="categorical" & row_type =="level" ~ word(word(stat_0,2,sep=fixed('/')),1,sep=fixed('('))),
    Perc=case_when(var_type=="categorical" & row_type =="level" ~ word(word(stat_0,2,sep=fixed('(')),1,sep=fixed('%'))),
    Miss=case_when(label=="Missing" ~ stat_0)
    )


head_cont <- header %>% bind_rows(content)
PARM_tab112<-pivot_longer(head_cont,
                          cols=c(Ntot,Num,Den,Perc,Miss),
                          values_to = "PARM_99",
                          values_transform = list(PARM_99 = as.numeric),
                          values_drop_na=TRUE)%>%
  mutate(output="tab112")
```


\newpage

### Table 1.1.3 Cause of death - Among dead patients - Full Analysis Set Population

```{r dispo3}
outp113<-tbl_summary(data =dispo %>% filter(loststatc=="The patient is dead") %>% dplyr::select(deathrsc), 
            missing = "always",
            missing_text = "Missing",
            type = list(all_categorical() ~ "dichotomous"),
            statistic = list(all_categorical()  ~ c("{n}/{N} ({p}%)")),
            digits = list(all_categorical() ~ c(0,0,1) )
)
outp113%>%
modify_header(list(all_stat_cols() ~ "**All (N =  {N})**"))%>%
modify_footnote(update = everything() ~ NA)%>%
as_flex_table()

### retrieve results in a dataframe
header<-outp113$table_styling$header%>%
  filter(column == "stat_0")%>% 
  mutate(variable = "FAS",
         var_label= "FAS among dead patients",
         Ntot = word(word(label,2, sep = fixed('**')),3),
         stat_0=Ntot,
         label = "Ntot"
         )%>%
  dplyr::select(variable,var_label,label,stat_0,Ntot)

content<-outp113$table_body%>%
  filter(row_type != "label")%>%
  mutate(
    Num=case_when(var_type=="categorical"  & row_type =="level" ~ word(stat_0,1,sep=fixed('/'))),
    Den=case_when(var_type=="categorical" & row_type =="level" ~ word(word(stat_0,2,sep=fixed('/')),1,sep=fixed('('))),
    Perc=case_when(var_type=="categorical" & row_type =="level" ~ word(word(stat_0,2,sep=fixed('(')),1,sep=fixed('%'))),
    Miss=case_when(label=="Missing" ~ stat_0)
    )


head_cont <- header %>% bind_rows(content)
PARM_tab113<-pivot_longer(head_cont,
                          cols=c(Ntot,Num,Den,Perc,Miss),
                          values_to = "PARM_99",
                          values_transform = list(PARM_99 = as.numeric),
                          values_drop_na=TRUE)%>%
  mutate(output="tab113")
```

\newpage

### Table 1.1.4 Time from diagnostic to progression - Among patients having experienced progression of the disease since the beginning of adjuvant therapy - Full Analysis Set Population

```{r dispo4}
outp114<-tbl_summary(data =dispo %>% filter(progc=="Yes") %>% dplyr::select(timtoprog), 
            missing = "always",
            missing_text = "Missing",
            type = list(timtoprog ~ 'continuous2'),
            statistic = list(timtoprog ~ c("{N_nonmiss}","{mean} ({sd})", "{median} ({p25}; {p75})","{min}, {max}")),
            digits = list(timtoprog ~ c(0,2,2,1,1,1,1,1) )
)
outp114%>%
modify_header(list(all_stat_cols() ~ "**All (N =  {N})**"))%>%
add_stat_label(label = all_continuous() ~ c("Nobs", "Mean (SD)","Median (Q1;Q3)", "Min - Max"))%>%
as_flex_table() %>%
flextable::add_footer_row(values = "Time from diagnostic to progression (years) = (Date of the first progression of the disease – initial diagnosis date of breast cancer) / 365.25", colwidths = 2 ) 

### retrieve results in a dataframe
header<-outp114$table_styling$header%>%
  filter(column == "stat_0")%>% 
  mutate(variable = "FAS",
         var_label= "FAS among patients having experienced progression of the disease since the beginning of adjuvant therapy",
         Ntot = word(word(label,2, sep = fixed('**')),3),
         stat_0=Ntot,
         label = "Ntot"
         )%>%
  dplyr::select(variable,var_label,label,stat_0,Ntot)

content<-outp114$table_body%>%
  filter(row_type != "label")%>%
  mutate(
    N=case_when(label=="N" ~ stat_0),
    Mean=case_when(label=="Mean (SD)" ~ word(stat_0,1,sep=fixed('('))),
    SD=case_when(label=="Mean (SD)" ~ word(word(stat_0,2,sep=fixed('(')),1,sep=fixed(')'))),
    Median=case_when(label=="Median (25%; 75%)" ~ word(stat_0,1,sep=fixed('('))),
    Q1=case_when(label=="Median (25%; 75%)" ~ word(word(stat_0,2,sep=fixed('(')),1,sep=fixed(';'))),
    Q3=case_when(label=="Median (25%; 75%)" ~ word(word(stat_0,2,sep=fixed(';')),1,sep=fixed(')'))),
    Min=case_when(label=="Range" ~ word(stat_0,1,sep=fixed(','))),
    Max=case_when(label=="Range" ~ word(stat_0,2,sep=fixed(','))),
    Miss=case_when(label=="Missing" ~ stat_0)
    )


head_cont <- header %>% bind_rows(content)
PARM_tab114<-pivot_longer(head_cont,
                          cols=c(Ntot,N,Mean,SD,Median,Q1,Q3,Min,Max,Miss),
                          values_to = "PARM_99",
                          values_transform = list(PARM_99 = as.numeric),
                          values_drop_na=TRUE)%>%
  mutate(output="tab114")
```

\newpage

### Table 1.1.5 Dates available - Full Analysis Set Population

```{r dispo5}
outp115<-tbl_summary(data =dates %>% dplyr::select(brthdtca,diagdtca,surgdtca,followdtca,progdtca,lostdtca), 
            missing = "no",
            type = list(all_categorical() ~ "categorical"),
            statistic = list(all_categorical()  ~ c("{n}/{N} ({p}%)")),
            digits = list(all_categorical() ~ c(0,0,1) )
)
outp115%>%
modify_header(list(all_stat_cols() ~ "**All (N =  {N})**"))%>%
modify_footnote(update = everything() ~ NA)%>%
as_flex_table()%>%
flextable::width(j="label",width = 5) %>%
flextable::width(j="stat_0",width = 1.5)

### retrieve results in a dataframe
header<-outp115$table_styling$header%>%
  filter(column == "stat_0")%>% 
  mutate(variable = "FAS",
         var_label= "Full Analysis Set Population",
         Ntot = word(word(label,2, sep = fixed('**')),3),
         stat_0=Ntot,
         label = "Ntot"
         )%>%
  dplyr::select(variable,var_label,label,stat_0,Ntot)

content<-outp115$table_body%>%
  filter(row_type != "label")%>%
  mutate(
    Num=case_when(var_type=="categorical"  & row_type =="level" ~ word(stat_0,1,sep=fixed('/'))),
    Den=case_when(var_type=="categorical" & row_type =="level" ~ word(word(stat_0,2,sep=fixed('/')),1,sep=fixed('('))),
    Perc=case_when(var_type=="categorical" & row_type =="level" ~ word(word(stat_0,2,sep=fixed('(')),1,sep=fixed('%'))),
    Miss=case_when(label=="Missing" ~ stat_0)
    )


head_cont <- header %>% bind_rows(content)
PARM_tab115<-pivot_longer(head_cont,
                          cols=c(Ntot,Num,Den,Perc,Miss),
                          values_to = "PARM_99",
                          values_transform = list(PARM_99 = as.numeric),
                          values_drop_na=TRUE)%>%
  mutate(output="tab115")
```

\newpage

# 2 Baseline characteristics

## 2.1 Demographics and baseline disease characteristics

### Table 2.1.1 Summary of demographics and baseline disease characteristics - Full Analysis Set Population

```{r demog}
outp211<-tbl_summary(data =dm_diag_pcr_cov %>%        dplyr::select(age,agegr,bmigr,workc,weight,height,adjweight,tclas,nclas,histoc,embolc,sbrc,numgang_d,oestroc,progesc,hormgr),
            missing = "always",
            missing_text = "Missing",
            type = list(numgang_d ~ 'continuous2',
                        agegr ~ "dichotomous",
                        bmigr ~ "categorical",
                        workc ~ "categorical",
                        tclas ~ "categorical",
                        nclas ~ "categorical",
                        histoc ~ "categorical",
                        embolc ~ "categorical",
                        sbrc ~ "categorical",
                        oestroc ~ "categorical",
                        progesc ~ "categorical",
                        all_continuous() ~ 'continuous2'),
            statistic = list(all_categorical()  ~ c("{n}/{N} ({p}%)"),
                             all_continuous() ~ c("{N_nonmiss}","{mean} ({sd})","{median} ({p25}; {p75})","{min}, {max}")),
            digits = list(all_categorical() ~ c(0,0,1),
                          all_continuous() ~ c(0,2,2,1,1,1,0,0) ),
            sort = list(workc ~ "frequency")
            )
outp211%>%
modify_header(list(all_stat_cols() ~ "**All (N =  {N})**"))%>%
add_stat_label(label = all_continuous() ~ c("Nobs", "Mean (SD)","Median (Q1;Q3)", "Min - Max"))%>%
as_flex_table() 


### retrieve results in a dataframe
header<-outp211$table_styling$header%>%
  filter(column == "stat_0")%>% 
  mutate(variable = "FAS",
         var_label= "Full Analysis Set Population",
         Ntot = word(word(label,2, sep = fixed('**')),3),
         stat_0=Ntot,
         label = "Ntot"
         )%>%
  dplyr::select(variable,var_label,label,stat_0,Ntot)

content<-outp211$table_body%>%
  filter(row_type != "label")%>%
  mutate(
    N=case_when(label=="N" ~ stat_0),
    Mean=case_when(label=="Mean (SD)" ~ word(stat_0,1,sep=fixed('('))),
    SD=case_when(label=="Mean (SD)" ~ word(word(stat_0,2,sep=fixed('(')),1,sep=fixed(')'))),
    Median=case_when(label=="Median (25%; 75%)" ~ word(stat_0,1,sep=fixed('('))),
    Q1=case_when(label=="Median (25%; 75%)" ~ word(word(stat_0,2,sep=fixed('(')),1,sep=fixed(';'))),
    Q3=case_when(label=="Median (25%; 75%)" ~ word(word(stat_0,2,sep=fixed(';')),1,sep=fixed(')'))),
    Min=case_when(label=="Range" ~ word(stat_0,1,sep=fixed(','))),
    Max=case_when(label=="Range" ~ word(stat_0,2,sep=fixed(','))),
    Num=case_when(var_type=="categorical"  & row_type =="level" ~ word(stat_0,1,sep=fixed('/'))),
    Den=case_when(var_type=="categorical" & row_type =="level" ~ word(word(stat_0,2,sep=fixed('/')),1,sep=fixed('('))),
    Perc=case_when(var_type=="categorical" & row_type =="level" ~ word(word(stat_0,2,sep=fixed('(')),1,sep=fixed('%'))),
    Miss=case_when(label=="Missing" ~ stat_0)
    )


head_cont <- header %>% bind_rows(content)
PARM_tab211<-pivot_longer(head_cont,
                          cols=c(Ntot,N,Mean,SD,Median,Q1,Q3,Min,Max,Num,Den,Perc,Miss),
                          values_to = "PARM_99",
                          values_transform = list(PARM_99 = as.numeric),
                          values_drop_na=TRUE)%>%
  mutate(output="tab211")
```

\newpage

### Table 2.1.2 Summary of demographics and baseline disease characteristics by pCR result - Full Analysis Set Population
```{r demog by pcr}
outp212<-tbl_summary(data =dm_diag_pcr_cov %>%        dplyr::select(age,agegr,bmigr,workc,weight,height,adjweight,pcrstatus,tclas,nclas,histoc,embolc,sbrc,numgang_d,oestroc,progesc,hormgr),
            by = pcrstatus,
            missing = "always",
            missing_text = "Missing",
            type = list(numgang_d ~ 'continuous2',
                        agegr ~ "dichotomous",
                        bmigr ~ "categorical",
                        workc ~ "categorical",
                        tclas ~ "categorical",
                        nclas ~ "categorical",
                        histoc ~ "categorical",
                        embolc ~ "categorical",
                        sbrc ~ "categorical",
                        oestroc ~ "categorical",
                        progesc ~ "categorical",
                        all_continuous() ~ 'continuous2'),
            statistic = list(all_categorical()  ~ c("{n}/{N} ({p}%)"),
                             all_continuous() ~ c("{N_nonmiss}","{mean} ({sd})",                                "{median} ({p25}; {p75})","{min}, {max}")),
            digits = list(all_categorical() ~ c(0,0,1),
                          all_continuous() ~ c(0,2,2,1,1,1,0,0) ),
            sort = list(workc ~ "frequency")
            )
outp212%>%
modify_header(list(all_stat_cols() ~ "**{level} (N =  {n})**"))%>%
add_stat_label(label = all_continuous() ~ c("Nobs", "Mean (SD)","Median (Q1;Q3)", "Min - Max"))%>%
as_flex_table() %>%
flextable::width(j="label",width = 3) %>%
flextable::width(j="stat_1",width = 1.5) %>%
flextable::width(j="stat_2",width = 1.5) 


### retrieve results in a dataframe
header_1<-outp212$table_styling$header%>%
  filter(column == "stat_1")%>% 
  mutate(variable = "FAS",
         var_label= "Full Analysis Set Population",
         Ntot = word(label,2, sep = fixed('=')),
         label = "Ntot"
         )%>%
  dplyr::select(variable,var_label,label,Ntot)


content_1<-outp212$table_body%>%
  filter(row_type != "label")%>%
  mutate(
    N=case_when(label=="N" ~ stat_1),
    Mean=case_when(label=="Mean (SD)" ~ word(stat_1,1,sep=fixed('('))),
    SD=case_when(label=="Mean (SD)" ~ word(word(stat_1,2,sep=fixed('(')),1,sep=fixed(')'))),
    Median=case_when(label=="Median (25%; 75%)" ~ word(stat_1,1,sep=fixed('('))),
    Q1=case_when(label=="Median (25%; 75%)" ~ word(word(stat_1,2,sep=fixed('(')),1,sep=fixed(';'))),
    Q3=case_when(label=="Median (25%; 75%)" ~ word(word(stat_1,2,sep=fixed(';')),1,sep=fixed(')'))),
    Min=case_when(label=="Range" ~ word(stat_1,1,sep=fixed(','))),
    Max=case_when(label=="Range" ~ word(stat_1,2,sep=fixed(','))),
    Num=case_when(var_type=="categorical"  & row_type =="level" ~ word(stat_1,1,sep=fixed('/'))),
    Den=case_when(var_type=="categorical" & row_type =="level" ~ word(word(stat_1,2,sep=fixed('/')),1,sep=fixed('('))),
    Perc=case_when(var_type=="categorical" & row_type =="level" ~ word(word(stat_1,2,sep=fixed('(')),1,sep=fixed('%'))),
    Miss=case_when(label=="Missing" ~ stat_1),
    )


head_cont_1 <- header_1 %>% bind_rows(content_1)

t_head_cont_1<-pivot_longer(head_cont_1,
                          cols=c(Ntot,N,Mean,SD,Median,Q1,Q3,Min,Max,Num,Den,Perc,Miss),
                          values_to = "PARM_1",
                          values_transform = list(PARM_1 = as.numeric),
                          values_drop_na=TRUE)

header_2<-outp212$table_styling$header%>%
  filter(column == "stat_2")%>% 
  mutate(variable = "FAS",
         var_label= "Full Analysis Set Population",
         Ntot = word(label,2, sep = fixed('=')),
         label = "Ntot"
         )%>%
  dplyr::select(variable,var_label,label,Ntot)


content_2<-outp212$table_body%>%
  filter(row_type != "label")%>%
  mutate(
    N=case_when(label=="N" ~ stat_2),
    Mean=case_when(label=="Mean (SD)" ~ word(stat_2,1,sep=fixed('('))),
    SD=case_when(label=="Mean (SD)" ~ word(word(stat_2,2,sep=fixed('(')),1,sep=fixed(')'))),
    Median=case_when(label=="Median (25%; 75%)" ~ word(stat_2,1,sep=fixed('('))),
    Q1=case_when(label=="Median (25%; 75%)" ~ word(word(stat_2,2,sep=fixed('(')),1,sep=fixed(';'))),
    Q3=case_when(label=="Median (25%; 75%)" ~ word(word(stat_2,2,sep=fixed(';')),1,sep=fixed(')'))),
    Min=case_when(label=="Range" ~ word(stat_2,1,sep=fixed(','))),
    Max=case_when(label=="Range" ~ word(stat_2,2,sep=fixed(','))),
    Num=case_when(var_type=="categorical"  & row_type =="level" ~ word(stat_2,1,sep=fixed('/'))),
    Den=case_when(var_type=="categorical" & row_type =="level" ~ word(word(stat_2,2,sep=fixed('/')),1,sep=fixed('('))),
    Perc=case_when(var_type=="categorical" & row_type =="level" ~ word(word(stat_2,2,sep=fixed('(')),1,sep=fixed('%'))),
    Miss=case_when(label=="Missing" ~ stat_2),
    )


head_cont_2 <- header_2 %>% bind_rows(content_2)

t_head_cont_2<-pivot_longer(head_cont_2,
                          cols=c(Ntot,N,Mean,SD,Median,Q1,Q3,Min,Max,Num,Den,Perc,Miss),
                          values_to = "PARM_2",
                          values_transform = list(PARM_2 = as.numeric),
                          values_drop_na=TRUE)


PARM_tab212<-t_head_cont_1%>% 
        left_join(t_head_cont_2 , by = c("variable","var_label","label","var_type","row_type","stat_1","stat_2","name"))%>%
  mutate(output="tab212")
```

\newpage

# 3 Surgery and pCR

## 3.1 Surgery

### 3.1.1 Summary of surgery - Among patients with at least one surgery - Full Analysis Set Population

```{r surgery}
#Number of subject with at least one surgery ticked
rasurg2<- distinct(rasurg %>% filter(resurgc=="Ticked"), subjid, .keep_all = TRUE)
Nsurgtick <-  rasurg2  %>% count() %>% pull ()

tbl_surg<-tbl_summary(data =rasurg %>% filter(resurgc=="Ticked") %>% dplyr::select(namesurgc), 
            missing = "no",
            type = list(all_categorical() ~ "categorical"),
            statistic = list(all_categorical()  ~ c("{n}")),
            digits = list(all_categorical() ~ c(0,0,1)),
            sort = list(namesurgc ~ "frequency")
)
#add percent of at least one
updtbody<-tbl_surg$table_body
updtbody2<-updtbody%>% 
  mutate(
    denom = as.character(case_when(stat_0 != "NA"  ~ Nsurgtick)),
    percent = as.character(round((as.numeric(stat_0)/Nsurgtick)*100,digits=1)),
    stat2 = case_when(stat_0 != "NA"  ~ paste0(stat_0," (",percent,"%)"))
)
updtbody$stat_0<-updtbody2$stat2
tbl_surg$table_body<-updtbody

outp311<-tbl_surg%>%
modify_header(list(all_stat_cols() ~ "**All (N =  {Nsurgtick})**"))

outp311%>%
modify_footnote(update = everything() ~ NA)%>%
as_flex_table() %>%
flextable::add_footer_row(values = "* One patient can have reported several surgery types", colwidths = 2 ) 


### retrieve results in a dataframe
header<-outp311$table_styling$header%>%
  filter(column == "stat_0")%>% 
  mutate(variable = "FAS",
         var_label= "FAS among patients with at least one surgery ",
         Ntot = word(word(label,5),1, sep = fixed(')')),
         stat_0=Ntot,
         label = "Ntot"
         )%>%
  dplyr::select(variable,var_label,label,stat_0,Ntot)

content<-outp311$table_body%>%
  filter(row_type != "label")%>%
  mutate(
    Num=case_when(var_type=="categorical"  & row_type =="level" ~ word(stat_0,1,sep=fixed('('))),
    Perc=case_when(var_type=="categorical" & row_type =="level" ~ word(word(stat_0,2,sep=fixed('(')),1,sep=fixed('%')))
    )


head_cont <- header %>% bind_rows(content)
PARM_tab311<-pivot_longer(head_cont,
                          cols=c(Ntot,Num,Perc),
                          values_to = "PARM_99",
                          values_transform = list(PARM_99 = as.numeric),
                          values_drop_na=TRUE)%>%
  mutate(output="tab311")
```

\newpage

## 3.2 pCR

### 3.2.1 Summary of pCR - Full Analysis Set Population

```{r pcr}
outp321<-tbl_summary(data =rapcr %>% dplyr::select(pcrstatus,pcrstatc,pcristatc,chevclasc,sattclasc,satnclasc,rcbclasc), 
            missing = "always",
            missing_text = "Missing",
            type = list(all_categorical() ~ "categorical"),
            statistic = list(all_categorical()  ~ c("{n}/{N} ({p}%)")),
            digits = list(all_categorical() ~ c(0,0,1))
)
outp321%>%
modify_header(list(all_stat_cols() ~ "**All (N =  {N})**"))%>%
modify_footnote(update = everything() ~ NA)%>%
as_flex_table() %>%
flextable::width(j="label",width = 5) %>%
flextable::add_footer_row(values = "* pCR results = pCR if ypT0/Tis ypN0 is ticked Yes OR, Grade 1 or Grade 2 are ticked for Classification Chevallier OR, TA and NA are ticked for Classification Sataloff OR, RCB0 is ticked for Classification RCB", colwidths = 2 ) 

### retrieve results in a dataframe
header<-outp321$table_styling$header%>%
  filter(column == "stat_0")%>% 
  mutate(variable = "FAS",
         var_label= "Full Analysis Set Population",
         Ntot = word(word(label,2, sep = fixed('**')),3),
         stat_0=Ntot,
         label = "Ntot"
         )%>%
  dplyr::select(variable,var_label,label,stat_0,Ntot)

content<-outp321$table_body%>%
  filter(row_type != "label")%>%
  mutate(
    Num=case_when(var_type=="categorical"  & row_type =="level" ~ word(stat_0,1,sep=fixed('/'))),
    Den=case_when(var_type=="categorical" & row_type =="level" ~ word(word(stat_0,2,sep=fixed('/')),1,sep=fixed('('))),
    Perc=case_when(var_type=="categorical" & row_type =="level" ~ word(word(stat_0,2,sep=fixed('(')),1,sep=fixed('%'))),
    Miss=case_when(label=="Missing" ~ stat_0)
    )


head_cont <- header %>% bind_rows(content)
PARM_tab321<-pivot_longer(head_cont,
                          cols=c(Ntot,Num,Den,Perc,Miss),
                          values_to = "PARM_99",
                          values_transform = list(PARM_99 = as.numeric),
                          values_drop_na=TRUE)%>%
  mutate(output="tab321")
```

\newpage

# 4 Adjuvant treatments

## Table 4.1 Summary of adjuvant treatments - Among subjects with at least one adjuvant treatments - Full Analysis Set Population

```{r adjtrt}
#Number of subject with at least one adjuvant treatment ticked
raadj2<- distinct(raadj %>% filter(restrtc=="Ticked"), subjid, .keep_all = TRUE)
Nadjtick <-  raadj2  %>% count() %>% pull ()


tbl_adj<-tbl_summary(data =raadj %>% filter(restrtc=="Ticked") %>% dplyr::select(nametrtc), 
                      missing = "no",
                      type = list(all_categorical() ~ "categorical"),
                      statistic = list(all_categorical()  ~ c("{n}")),
                      digits = list(all_categorical() ~ c(0,0,1)),
                      sort = list(nametrtc ~ "frequency")
)
#add percent
updtbodyadj<-tbl_adj$table_body
updtbodyadj2<-updtbodyadj%>% 
  mutate(
    denom = as.character(case_when(stat_0 != "NA"  ~ Nadjtick)),
    percent = as.character(round((as.numeric(stat_0)/Nadjtick)*100,digits=1)),
    stat99 = case_when(stat_0 != "NA"  ~ paste0(stat_0," (",percent,"%)"))
  )
updtbodyadj$stat_0<-updtbodyadj2$stat99
tbl_adj$table_body<-updtbodyadj

#update n
outp41<-tbl_adj%>%
  modify_header(list(all_stat_cols() ~ "**All (N =  {Nadjtick})**"))
outp41%>%
modify_footnote(update = everything() ~ NA)%>%
as_flex_table()%>%
flextable::add_footer_row(values = "* One patient can have reported several adjuvant treatment types", colwidths = 2 ) 

### retrieve results in a dataframe
header<-outp41$table_styling$header%>%
  filter(column == "stat_0")%>% 
  mutate(variable = "FAS",
         var_label= "FAS among subjects with at least one adjuvant treatments",
         Ntot = word(word(label,5),1, sep = fixed(')')),
         stat_0=Ntot,
         label = "Ntot"
         )%>%
  dplyr::select(variable,var_label,label,stat_0,Ntot)

content<-outp41$table_body%>%
  filter(row_type != "label")%>%
  mutate(
    Num=case_when(var_type=="categorical"  & row_type =="level" ~ word(stat_0,1,sep=fixed('('))),
    Perc=case_when(var_type=="categorical" & row_type =="level" ~ word(word(stat_0,2,sep=fixed('(')),1,sep=fixed('%')))
    )


head_cont <- header %>% bind_rows(content)
PARM_tab41<-pivot_longer(head_cont,
                          cols=c(Ntot,Num,Perc),
                          values_to = "PARM_99",
                          values_transform = list(PARM_99 = as.numeric),
                          values_drop_na=TRUE)%>%
  mutate(output="tab41")
```

\newpage

## Table 4.2 Summary of adjuvant treatments by adjuvant treatment - Among subjects with at least one adjuvant treatments - Full Analysis Set Population


```{r adjdur}
duradj<-raadj %>% 
  filter(restrtc=="Ticked") %>%
  dplyr::select(duration,freq,dose,dose_bis,routec,numcycl,locac,adjstdtca,adjendtca,nametrtc) %>%
  group_nest(nametrtc) %>%
  mutate(
    tbl = map2(
      nametrtc, data, 
      ~tbl_summary(.y,
                   missing = "always",
                   missing_text = "Missing",
                   type = list(duration ~ 'continuous2',
                               freq ~ 'continuous2',
                               dose ~ 'continuous2',
                               dose_bis ~ 'continuous2',
                               routec ~ 'categorical',
                               numcycl ~ 'continuous2',
                               locac ~ 'categorical',
                               adjstdtca ~ 'categorical',
                               adjendtca ~ 'categorical'),
                   statistic = list(all_continuous() ~ c("{N_nonmiss}","{mean} ({sd})", "{median} ({p25}; {p75})","{min}, {max}"),
                                    all_categorical()  ~ c("{n}/{N} ({p}%)")),
                   label = list(duration = paste(.x,": \n- Duration (months)"),
                                freq = "- Administration frequency",
                                dose = "- Maintenance dose (cycle)",
                                dose_bis = "- Maintenance dose (cycle mg/kg or mg)",
                                routec = "- Route of administration",
                                numcycl = "- Number of cycles completed",
                                locac = "- Location of administration",
                                adjstdtca = "- Start date of treatment available",
                                adjendtca = "- End date of treatment available"),
                   digits = list(all_continuous() ~ c(0,2,2,1,1,1,1,1),
                                 all_categorical() ~ c(0,0,1))
    )%>%
  add_stat_label(label = all_continuous() ~ c("Nobs", "Mean (SD)","Median (Q1;Q3)", "Min - Max"))
  )) %>%
  pull(tbl) %>%
  tbl_stack() 


#create function not in
`%notin%` <- Negate(`%in%`)

#replace inf - -inf for range by NA
duradj$table_body<-duradj$table_body%>%
  filter((var_label == "- Start date of treatment available" & label != "Missing") |
         (var_label == "- End date of treatment available" & label != "Missing") |
           var_label %notin% c("- Start date of treatment available","- End date of treatment available"))%>%
  mutate(
    stat_0=case_when(label=="Min - Max" & stat_0=="Inf, -Inf" ~ "NA, NA",
                     TRUE ~ stat_0)
  )


outp42<-duradj%>%
  modify_header(list(all_stat_cols() ~ "**All**"))
outp42%>%
  as_flex_table() %>%
  flextable::add_footer_row(values = "Duration of each adjuvant (months) = (End date of treatment – Start date of treatment + 1) / (365.25/12)", colwidths = 2 ) 


### retrieve results in a dataframe
content<-outp42$table_body%>%
  filter(row_type != "label")%>%
  dplyr::select(-stat_label)%>%
  mutate(
    Nobs=case_when(label=="Nobs" ~ stat_0),
    Mean=case_when(label=="Mean (SD)" ~ word(stat_0,1,sep=fixed('('))),
    SD=case_when(label=="Mean (SD)" ~ word(word(stat_0,2,sep=fixed('(')),1,sep=fixed(')'))),
    Median=case_when(label=="Median (Q1;Q3)" ~ word(stat_0,1,sep=fixed('('))),
    Q1=case_when(label=="Median (Q1;Q3)" ~ word(word(stat_0,2,sep=fixed('(')),1,sep=fixed(';'))),
    Q3=case_when(label=="Median (Q1;Q3)" ~ word(word(stat_0,2,sep=fixed(';')),1,sep=fixed(')'))),
    Min=case_when(label=="Min - Max" ~ word(stat_0,1,sep=fixed(','))),
    Max=case_when(label=="Min - Max" ~ word(stat_0,2,sep=fixed(','))),
    Num=case_when(var_type=="categorical"  & row_type =="level" ~ word(stat_0,1,sep=fixed('/'))),
    Den=case_when(var_type=="categorical" & row_type =="level" ~ word(word(stat_0,2,sep=fixed('/')),1,sep=fixed('('))),
    Perc=case_when(var_type=="categorical" & row_type =="level" ~ word(word(stat_0,2,sep=fixed('(')),1,sep=fixed('%'))),
    Miss=case_when(label=="Missing" ~ stat_0)
    )


PARM_tab42<-pivot_longer(content,
                          cols=c(Nobs,Mean,SD,Median,Q1,Q3,Min,Max,Num,Den,Perc,Miss),
                          values_to = "PARM_99",
                          #values_transform = list(PARM_99 = as.numeric),
                          values_drop_na=TRUE)%>%
           mutate(PARM_99=as.numeric(na_if(gsub(" ", "",PARM_99),"NA")),
                  by_var=case_when(tbl_id1==1~"5-FU",
                                   tbl_id1==2~"Anastrozole",
                                   tbl_id1==3~"Carboplatine",
                                   tbl_id1==4~"Cyclophosphamide",
                                   tbl_id1==5~"Docetaxel",
                                   tbl_id1==6~"Doxorubicine",
                                   tbl_id1==7~"Epirubicine",
                                   tbl_id1==8~"Exemestane",
                                   tbl_id1==9~"Letrozole",
                                   tbl_id1==10~"Navelbine",
                                   tbl_id1==11~"Other",
                                   tbl_id1==12~"Other hormonotherapy 1",
                                   tbl_id1==13~"Other hormonotherapy 2",
                                   tbl_id1==14~"Paclitaxel",
                                   tbl_id1==15~"Tamoxifene",
                                   tbl_id1==16~"Trastuzumab (Herceptin)"),
                  output="tab42")%>%
           dplyr::select(-tbl_id1)
```


\newpage

## Table 4.3 Time between surgery and adjuvant treatment - Among subjects with at least one adjuvant treatments - Full Analysis Set Population


```{r timsurgtoadj}
outp43<-tbl_summary(data =distinct(raadj %>% filter(restrtc=="Ticked"), subjid,timsurgtoadj, .keep_all = TRUE)%>%dplyr::select(timsurgtoadj),               
            missing = "always",
            missing_text = "Missing",
            type = list(all_continuous() ~ 'continuous2'),
            statistic = list(all_continuous() ~ c("{N_nonmiss}","{mean} ({sd})", "{median} ({p25}; {p75})","{min}, {max}")),
            digits = list(all_continuous() ~ c(0,2,2,1,1,1,1,1) )
)
outp43%>%
modify_header(list(all_stat_cols() ~ "**All (N =  {N})**"))%>%
add_stat_label(label = all_continuous() ~ c("Nobs", "Mean (SD)","Median (Q1;Q3)", "Min - Max"))%>%
as_flex_table() %>%
flextable::width(j="label",width = 5) %>%
flextable::add_footer_row(values = "Time from surgery to adjuvant treatment initiation of Herceptin (days) = (Date of adjuvant treatment initiation of Herceptin - Surgery date)", colwidths = 2 ) 


### retrieve results in a dataframe
header<-outp43$table_styling$header%>%
  filter(column == "stat_0")%>% 
  mutate(variable = "FAS",
         var_label= "FAS among subjects with at least one adjuvant treatments",
         Ntot = word(word(label,2, sep = fixed('**')),3),
         stat_0=Ntot,
         label = "Ntot"
         )%>%
  dplyr::select(variable,var_label,label,stat_0,Ntot)

content<-outp43$table_body%>%
  filter(row_type != "label")%>%
  mutate(
    N=case_when(label=="N" ~ stat_0),
    Mean=case_when(label=="Mean (SD)" ~ word(stat_0,1,sep=fixed('('))),
    SD=case_when(label=="Mean (SD)" ~ word(word(stat_0,2,sep=fixed('(')),1,sep=fixed(')'))),
    Median=case_when(label=="Median (25%; 75%)" ~ word(stat_0,1,sep=fixed('('))),
    Q1=case_when(label=="Median (25%; 75%)" ~ word(word(stat_0,2,sep=fixed('(')),1,sep=fixed(';'))),
    Q3=case_when(label=="Median (25%; 75%)" ~ word(word(stat_0,2,sep=fixed(';')),1,sep=fixed(')'))),
    Min=case_when(label=="Range" ~ word(stat_0,1,sep=fixed(','))),
    Max=case_when(label=="Range" ~ word(stat_0,2,sep=fixed(','))),
    Miss=case_when(label=="Missing" ~ stat_0)
    )


head_cont <- header %>% bind_rows(content)
PARM_tab43<-pivot_longer(head_cont,
                          cols=c(Ntot,N,Mean,SD,Median,Q1,Q3,Min,Max,Miss),
                          values_to = "PARM_99",
                          values_transform = list(PARM_99 = as.numeric),
                          values_drop_na=TRUE)%>%
  mutate(output="tab43")
```

\newpage

## Table 4.4 Summary of adjuvant treatments by pCR status - Among subjects with at least one adjuvant treatments - Full Analysis Set Population


```{r adjtrt bypcr}
#Number of subject with at least one adjuvant treatment ticked
adjbypcr2<- distinct(adjbypcr %>% filter(restrtc=="Ticked"), subjid, .keep_all = TRUE)
Nadjtickpcr <-  adjbypcr2 %>% filter(pcrstatus=="pCR")  %>% count() %>% pull ()
Nadjticknopcr <-  adjbypcr2  %>% filter(pcrstatus=="No pCR")  %>% count() %>% pull ()

tbl_adjbypcr<-tbl_summary(data =adjbypcr %>% filter(restrtc=="Ticked") %>% dplyr::select(nametrtc,pcrstatus),
                     by=pcrstatus,
                     missing = "no",
                     type = list(all_categorical() ~ "categorical"),
                     statistic = list(all_categorical()  ~ c("{n}")),
                     digits = list(all_categorical() ~ c(0,0,1)),
                     sort = list(nametrtc ~ "frequency")
)
#add percent
updtbodyadjbypcr<-tbl_adjbypcr$table_body
updtbodyadjbypcr2<-updtbodyadjbypcr%>% 
  mutate(
    denom_1 = as.character(case_when(stat_1 != "NA"  ~ Nadjtickpcr)),
    percent_1 = as.character(round((as.numeric(stat_1)/Nadjtickpcr)*100,digits=1)),
    stat_1new = case_when(stat_1 != "NA"  ~ paste0(stat_1," (",percent_1,"%)")),
    denom_2 = as.character(case_when(stat_2 != "NA"  ~ Nadjticknopcr)),
    percent_2 = as.character(round((as.numeric(stat_2)/Nadjticknopcr)*100,digits=1)),
    stat_2new = case_when(stat_2 != "NA"  ~ paste0(stat_2," (",percent_2,"%)"))
  )
updtbodyadjbypcr$stat_1<-updtbodyadjbypcr2$stat_1new
updtbodyadjbypcr$stat_2<-updtbodyadjbypcr2$stat_2new
tbl_adjbypcr$table_body<-updtbodyadjbypcr

#update N
outp44<-tbl_adjbypcr%>%
  modify_header(list(stat_1 ~ "**{level} (N =  {Nadjtickpcr})**",
                     stat_2 ~ "**{level} (N =  {Nadjticknopcr})**"))
outp44%>%
modify_footnote(update = everything() ~ NA)%>%
as_flex_table() 

### retrieve results in a dataframe
header_1<-outp44$table_styling$header%>%
  filter(column == "stat_1")%>% 
  mutate(variable = "FAS",
         var_label= "FAS among subjects with at least one adjuvant treatments",
         Ntot = word(word(label,5),1, sep = fixed(')')),
         label = "Ntot"
         )%>%
  dplyr::select(variable,var_label,label,Ntot)

content_1<-outp44$table_body%>%
  filter(row_type != "label")%>%
  mutate(
    Num=case_when(var_type=="categorical"  & row_type =="level" ~ word(stat_1,1,sep=fixed('('))),
    Perc=case_when(var_type=="categorical" & row_type =="level" ~ word(word(stat_1,2,sep=fixed('(')),1,sep=fixed('%')))
    )


head_cont_1 <- header_1 %>% bind_rows(content_1)
t_head_cont_1<-pivot_longer(head_cont_1,
                          cols=c(Ntot,Num,Perc),
                          values_to = "PARM_1",
                          values_transform = list(PARM_1 = as.numeric),
                          values_drop_na=TRUE)


header_2<-outp44$table_styling$header%>%
  filter(column == "stat_2")%>% 
  mutate(variable = "FAS",
         var_label= "FAS among subjects with at least one adjuvant treatments",
         Ntot = word(word(label,6),1, sep = fixed(')')),
         label = "Ntot"
         )%>%
  dplyr::select(variable,var_label,label,Ntot)

content_2<-outp44$table_body%>%
  filter(row_type != "label")%>%
  mutate(
    Num=case_when(var_type=="categorical"  & row_type =="level" ~ word(stat_2,1,sep=fixed('('))),
    Perc=case_when(var_type=="categorical" & row_type =="level" ~ word(word(stat_2,2,sep=fixed('(')),1,sep=fixed('%')))
    )


head_cont_2 <- header_2 %>% bind_rows(content_2)
t_head_cont_2<-pivot_longer(head_cont_2,
                          cols=c(Ntot,Num,Perc),
                          values_to = "PARM_2",
                          values_transform = list(PARM_2 = as.numeric),
                          values_drop_na=TRUE)


PARM_tab44<-t_head_cont_1%>% 
        left_join(t_head_cont_2 , by = c("variable","var_label","label","var_type","row_type","stat_1","stat_2","name"))%>%
  mutate(output="tab44")
```

\newpage

## Table 4.5 Summary of adjuvant treatments by adjuvant treatment by pCR status - Among subjects with at least one adjuvant treatments - Full Analysis Set Population


```{r adjdur bypcr}

durbypcr<-adjbypcr %>% 
  filter(restrtc=="Ticked") %>%
  dplyr::select(pcrstatus,duration,freq,dose,dose_bis,routec,numcycl,locac,nametrtc) %>%
  group_nest(nametrtc) %>%
  mutate(
    tbl = map2(
      nametrtc, data, 
      ~tbl_summary(.y,
                   by=pcrstatus,
                   missing = "always",
                   missing_text = "Missing",
                   type = list(duration ~ 'continuous2',
                               freq ~ 'continuous2',
                               dose ~ 'continuous2',
                               dose_bis ~ 'continuous2',
                               routec ~ 'categorical',
                               numcycl ~ 'continuous2',
                               locac ~ 'categorical'),
                   statistic = list(all_continuous() ~ c("{N_nonmiss}","{mean} ({sd})", "{median} ({p25}; {p75})","{min}, {max}"),
                                    all_categorical()  ~ c("{n}/{N} ({p}%)")),
                   label = list(duration = paste(.x,": \n- Duration (months)"),
                                freq = "- Administration frequency",
                                dose = "- Maintenance dose (cycle)",
                                dose_bis = "- Maintenance dose (cycle mg/kg or mg)",
                                routec = "- Route of administration",
                                numcycl = "- Number of cycles completed",
                                locac = "- Location of administration"),
                   digits = list(all_continuous() ~ c(0,2,2,1,1,1,1,1),
                                 all_categorical() ~ c(0,0,1))
      )%>%
  add_stat_label(label = all_continuous() ~ c("Nobs", "Mean (SD)","Median (Q1;Q3)", "Min - Max"))
    )) %>%
  pull(tbl) %>%
  tbl_stack() 

#replace inf - -inf for range by NA
durbypcr$table_body<-durbypcr$table_body%>%
  mutate(
    stat_1=case_when(label=="Min - Max" & stat_1=="Inf, -Inf" ~ "NA, NA",
                     TRUE ~ stat_1),
    stat_2=case_when(label=="Min - Max" & stat_2=="Inf, -Inf" ~ "NA, NA",
                     TRUE ~ stat_2)
  )

outp45<-durbypcr%>%
  modify_header(list(stat_1 ~ "**pCR (N =  {Nadjtickpcr})**",
                     stat_2 ~ "**No pCR (N =  {Nadjticknopcr})**"))
outp45%>%
  as_flex_table() %>%
  flextable::width(j="label",width = 3) %>%
  flextable::width(j="stat_1",width = 1.5) %>%
  flextable::width(j="stat_2",width = 1.5) %>%
  flextable::add_footer_row(values = "Duration of each adjuvant (months) = (End date of treatment – Start date of treatment + 1) / (365.25/12)", colwidths = 3 ) 


### retrieve results in a dataframe
header_1<-outp45$table_styling$header%>%
  filter(column == "stat_1")%>% 
  mutate(variable = "FAS",
         var_label= "FAS among subjects with at least one adjuvant treatments",
         Ntot = word(word(label,5),1, sep = fixed(')')),
         label = "Ntot"
         )%>%
  dplyr::select(variable,var_label,label,Ntot)

content_1<-outp45$table_body%>%
  filter(row_type != "label")%>%
  dplyr::select(-stat_label)%>%
  mutate(
    Nobs=case_when(label=="Nobs" ~ stat_1),
    Mean=case_when(label=="Mean (SD)" ~ word(stat_1,1,sep=fixed('('))),
    SD=case_when(label=="Mean (SD)" ~ word(word(stat_1,2,sep=fixed('(')),1,sep=fixed(')'))),
    Median=case_when(label=="Median (Q1;Q3)" ~ word(stat_1,1,sep=fixed('('))),
    Q1=case_when(label=="Median (Q1;Q3)" ~ word(word(stat_1,2,sep=fixed('(')),1,sep=fixed(';'))),
    Q3=case_when(label=="Median (Q1;Q3)" ~ word(word(stat_1,2,sep=fixed(';')),1,sep=fixed(')'))),
    Min=case_when(label=="Min - Max" ~ word(stat_1,1,sep=fixed(','))),
    Max=case_when(label=="Min - Max" ~ word(stat_1,2,sep=fixed(','))),
    Num=case_when(var_type=="categorical"  & row_type =="level" ~ word(stat_1,1,sep=fixed('/'))),
    Den=case_when(var_type=="categorical" & row_type =="level" ~ word(word(stat_1,2,sep=fixed('/')),1,sep=fixed('('))),
    Perc=case_when(var_type=="categorical" & row_type =="level" ~ word(word(stat_1,2,sep=fixed('(')),1,sep=fixed('%'))),
    Miss=case_when(label=="Missing" ~ stat_1)
    )

head_cont_1 <- header_1 %>% bind_rows(content_1)

t_head_cont_1<-pivot_longer(head_cont_1,
                          cols=c(Ntot,Nobs,Mean,SD,Median,Q1,Q3,Min,Max,Num,Den,Perc,Miss),
                          values_to = "PARM_1",
                          #values_transform = list(PARM_1 = as.numeric),
                          values_drop_na=TRUE)%>%
           mutate(PARM_1=as.numeric(na_if(gsub(" ", "",PARM_1),"NA")))

header_2<-outp45$table_styling$header%>%
  filter(column == "stat_2")%>% 
  mutate(variable = "FAS",
         var_label= "FAS among subjects with at least one adjuvant treatments",
         Ntot = word(word(label,6),1, sep = fixed(')')),
         label = "Ntot"
         )%>%
  dplyr::select(variable,var_label,label,Ntot)

content_2<-outp45$table_body%>%
  filter(row_type != "label")%>%
  dplyr::select(-stat_label)%>%
  mutate(
    Nobs=case_when(label=="Nobs" ~ stat_2),
    Mean=case_when(label=="Mean (SD)" ~ word(stat_2,1,sep=fixed('('))),
    SD=case_when(label=="Mean (SD)" ~ word(word(stat_2,2,sep=fixed('(')),1,sep=fixed(')'))),
    Median=case_when(label=="Median (Q1;Q3)" ~ word(stat_2,1,sep=fixed('('))),
    Q1=case_when(label=="Median (Q1;Q3)" ~ word(word(stat_2,2,sep=fixed('(')),1,sep=fixed(';'))),
    Q3=case_when(label=="Median (Q1;Q3)" ~ word(word(stat_2,2,sep=fixed(';')),1,sep=fixed(')'))),
    Min=case_when(label=="Min - Max" ~ word(stat_2,1,sep=fixed(','))),
    Max=case_when(label=="Min - Max" ~ word(stat_2,2,sep=fixed(','))),
    Num=case_when(var_type=="categorical"  & row_type =="level" ~ word(stat_2,1,sep=fixed('/'))),
    Den=case_when(var_type=="categorical" & row_type =="level" ~ word(word(stat_2,2,sep=fixed('/')),1,sep=fixed('('))),
    Perc=case_when(var_type=="categorical" & row_type =="level" ~ word(word(stat_2,2,sep=fixed('(')),1,sep=fixed('%'))),
    Miss=case_when(label=="Missing" ~ stat_2)
    )

head_cont_2 <- header_2 %>% bind_rows(content_2)

t_head_cont_2<-pivot_longer(head_cont_2,
                          cols=c(Ntot,Nobs,Mean,SD,Median,Q1,Q3,Min,Max,Num,Den,Perc,Miss),
                          values_to = "PARM_2",
                          #values_transform = list(PARM_2 = as.numeric),
                          values_drop_na=TRUE)%>%
           mutate(PARM_2=as.numeric(na_if(gsub(" ", "",PARM_2),"NA")))

                              
PARM_tab45<-t_head_cont_1%>% 
        left_join(t_head_cont_2 , by = c("variable","var_label","label","tbl_id1","var_type","row_type","stat_1","stat_2","name"))%>%
  mutate(output="tab45",
         by_var=case_when(tbl_id1==1~"5-FU",
                          tbl_id1==2~"Anastrozole",
                          tbl_id1==3~"Carboplatine",
                          tbl_id1==4~"Cyclophosphamide",
                          tbl_id1==5~"Docetaxel",
                          tbl_id1==6~"Doxorubicine",
                          tbl_id1==7~"Epirubicine",
                          tbl_id1==8~"Exemestane",
                          tbl_id1==9~"Letrozole",
                          tbl_id1==10~"Navelbine",
                          tbl_id1==11~"Other",
                          tbl_id1==12~"Other hormonotherapy 1",
                          tbl_id1==13~"Other hormonotherapy 2",
                          tbl_id1==14~"Paclitaxel",
                          tbl_id1==15~"Tamoxifene",
                          tbl_id1==16~"Trastuzumab (Herceptin)"))%>%
           dplyr::select(-tbl_id1)
```

\newpage

## Table 4.6 Time between surgery and adjuvant treatment by pCR status - Among subjects with at least one adjuvant treatments - Full Analysis Set Population

```{r timsurgtoadj bypcr}
outp46<-tbl_summary(data =distinct(adjbypcr %>% filter(restrtc=="Ticked"), subjid,timsurgtoadj, .keep_all = TRUE)%>%dplyr::select(timsurgtoadj,pcrstatus), 
            by= pcrstatus,
            missing = "always",
            missing_text = "Missing",
            type = list(all_continuous() ~ 'continuous2'),
            statistic = list(all_continuous() ~ c("{N_nonmiss}","{mean} ({sd})", "{median} ({p25}; {p75})","{min}, {max}")),
            digits = list(all_continuous() ~ c(0,2,2,1,1,1,1,1) )
)
outp46%>%
modify_header(list(all_stat_cols() ~ "**{level} (N =  {n})**"))%>%
add_stat_label(label = all_continuous() ~ c("Nobs", "Mean (SD)","Median (Q1;Q3)", "Min - Max"))%>%
as_flex_table() %>%
flextable::width(j="label",width = 3) %>%
flextable::width(j="stat_1",width = 1.5) %>%
flextable::width(j="stat_2",width = 1.5) %>%
flextable::add_footer_row(values = "Time from surgery to adjuvant treatment initiation of Herceptin (days) = (Date of adjuvant treatment initiation of Herceptin - Surgery date)", colwidths = 3 ) 

### retrieve results in a dataframe
header_1<-outp46$table_styling$header%>%
  filter(column == "stat_1")%>% 
  mutate(variable = "FAS",
         var_label= "FAS among subjects with at least one adjuvant treatments",
         Ntot = word(word(label,3, sep = fixed('**')),4),
         label = "Ntot"
         )%>%
  dplyr::select(variable,var_label,label,Ntot)

content_1<-outp46$table_body%>%
  filter(row_type != "label")%>%
  mutate(
    N=case_when(label=="N" ~ stat_1),
    Mean=case_when(label=="Mean (SD)" ~ word(stat_1,1,sep=fixed('('))),
    SD=case_when(label=="Mean (SD)" ~ word(word(stat_1,2,sep=fixed('(')),1,sep=fixed(')'))),
    Median=case_when(label=="Median (25%; 75%)" ~ word(stat_1,1,sep=fixed('('))),
    Q1=case_when(label=="Median (25%; 75%)" ~ word(word(stat_1,2,sep=fixed('(')),1,sep=fixed(';'))),
    Q3=case_when(label=="Median (25%; 75%)" ~ word(word(stat_1,2,sep=fixed(';')),1,sep=fixed(')'))),
    Min=case_when(label=="Range" ~ word(stat_1,1,sep=fixed(','))),
    Max=case_when(label=="Range" ~ word(stat_1,2,sep=fixed(','))),
    Miss=case_when(label=="Missing" ~ stat_1)
    )


head_cont_1 <- header_1 %>% bind_rows(content_1)
t_head_cont_1<-pivot_longer(head_cont_1,
                          cols=c(Ntot,N,Mean,SD,Median,Q1,Q3,Min,Max,Miss),
                          values_to = "PARM_1",
                          values_transform = list(PARM_1 = as.numeric),
                          values_drop_na=TRUE)

header_2<-outp46$table_styling$header%>%
  filter(column == "stat_2")%>% 
  mutate(variable = "FAS",
         var_label= "FAS among subjects with at least one adjuvant treatments",
         Ntot = word(word(label,3, sep = fixed('**')),4),
         label = "Ntot"
         )%>%
  dplyr::select(variable,var_label,label,Ntot)

content_2<-outp46$table_body%>%
  filter(row_type != "label")%>%
  mutate(
    N=case_when(label=="N" ~ stat_2),
    Mean=case_when(label=="Mean (SD)" ~ word(stat_2,1,sep=fixed('('))),
    SD=case_when(label=="Mean (SD)" ~ word(word(stat_2,2,sep=fixed('(')),1,sep=fixed(')'))),
    Median=case_when(label=="Median (25%; 75%)" ~ word(stat_2,1,sep=fixed('('))),
    Q1=case_when(label=="Median (25%; 75%)" ~ word(word(stat_2,2,sep=fixed('(')),1,sep=fixed(';'))),
    Q3=case_when(label=="Median (25%; 75%)" ~ word(word(stat_2,2,sep=fixed(';')),1,sep=fixed(')'))),
    Min=case_when(label=="Range" ~ word(stat_2,1,sep=fixed(','))),
    Max=case_when(label=="Range" ~ word(stat_2,2,sep=fixed(','))),
    Miss=case_when(label=="Missing" ~ stat_2)
    )


head_cont_2 <- header_2 %>% bind_rows(content_2)
t_head_cont_2<-pivot_longer(head_cont_2,
                          cols=c(Ntot,N,Mean,SD,Median,Q1,Q3,Min,Max,Miss),
                          values_to = "PARM_2",
                          values_transform = list(PARM_2 = as.numeric),
                          values_drop_na=TRUE)


PARM_tab46<-t_head_cont_1%>% 
        left_join(t_head_cont_2 , by = c("variable","var_label","label","var_type","row_type","stat_1","stat_2","name"))%>%
  mutate(output="tab46")
```

\newpage

# 5 Efficacy Analyses

## 5.1 Time to event analyses

### Table 5.1.1 Summary of time from herceptin adjuvant treatment to PFS, overall and by pCR result - Kaplan-Meier estimation - Among subjects with herceptin adjuvant treatment start date available - Full Analysis Set Population

No observation 

\newpage

### Table 5.1.2 Survival probabilities of time from herceptin adjuvant treatment to PFS, overall and by pCR result - Kaplan-Meier estimation - Among subjects with herceptin adjuvant treatment start date available - Full Analysis Set Population

No observation

\newpage

### Table 5.1.3 Summary of time from herceptin adjuvant treatment to PFS - Kaplan-Meier curve - Among subjects with herceptin adjuvant treatment start date available - Full Analysis Set Population

No observation

\newpage

### Table 5.1.4 Summary of time from herceptin adjuvant treatment to PFS by pCR result - Kaplan-Meier curve - Among subjects with herceptin adjuvant treatment start date available - Full Analysis Set Population

No observation

\newpage

# 6 Exploratory Analyses

## 6.1 Predictive factors for PFS

### Table 6.1.1 PFS - Univariate Cox proportional hazard analysis - Among subjects with herceptin adjuvant treatment start date available - Full Analysis Set Population

No observation

\newpage

### Table 6.1.2 PFS - Multivariate Cox proportional hazard analysis - Among subjects with herceptin adjuvant treatment start date available - Full Analysis Set Population

No observation

\newpage

## 6.2 Predictive factors for pCR result

### Table 6.2.1 pCR result - Univariate analysis - Full Analysis Set Population

```{r pCR uni}

#### descriptive statistics
desc<-tbl_summary(data =racov %>% dplyr::select(age,agegr,bmigr,tclasgr,nclasgr,sbrgr,embolc,hormgr,pcrstatus),
                  by = pcrstatus,
                  missing = "always",
                  missing_text = "Missing",
                  type = list(all_categorical() ~ "categorical",
                              all_continuous() ~ 'continuous2'),
                  statistic = list(all_categorical()  ~ c("{n}/{N} ({p}%)"),
                                   all_continuous() ~ c("{N_nonmiss}","{mean} ({sd})","{median} ({p25}; {p75})","{min}, {max}")),
                  digits = list(all_categorical() ~ c(0,0,1),
                                all_continuous() ~ c(0,2,2,1,1,1,0,0) ),
                  percent = "row",
                  #sort = list(workc ~ "frequency")
)

#### OR, 95% CI and pvalue
racov$pcrstatus <- relevel(racov$pcrstatus, ref = "No pCR")

#age 
#model<-glm(pcrstatus ~ age, data = racov, family = binomial)

#mod1<-model %>%
  #tbl_regression(exponentiate = TRUE) #%>%
  #add_global_p() #Likelihood ratio test pvalue and not wald


#create function to calculate OR for each categorical covariate
orbycov<-function(model,nbmod){
  wald<-wald.test(b=coef(model), Sigma=vcov(model),Terms=2)
  pval<-wald$result$chi2[3]
  
  tabout<-model %>%
    tbl_regression(exponentiate = TRUE) 
  
  tabout$table_body$p.value[3:(nbmod+1)]<-NA
  tabout$table_body$p.value[1]<-pval
  return(tabout)
}

#mod2<-orbycov(glm(pcrstatus ~ agegr, data = racov, family = binomial("logit")),5)
mod3<-orbycov(glm(pcrstatus ~ bmigr, data = racov, family = binomial("logit")),3)
mod4<-orbycov(glm(pcrstatus ~ tclasgr, data = racov, family = binomial("logit")),2)
mod5<-orbycov(glm(pcrstatus ~ nclasgr, data = racov, family = binomial("logit")),3)
mod6<-orbycov(glm(pcrstatus ~ sbrgr, data = racov, family = binomial("logit")),2)
mod7<-orbycov(glm(pcrstatus ~ embolc, data = racov, family = binomial("logit")),2)
mod8<-orbycov(glm(pcrstatus ~ hormgr, data = racov, family = binomial("logit")),2)

#set tables
#or<-tbl_stack(tbls=list(mod1,mod2,mod3,mod4,mod5,mod6,mod7,mod8))
or<-tbl_stack(tbls=list(mod3,mod4,mod5,mod6,mod7,mod8))

#merge tables
outp621<-tbl_merge(tbls=list(desc,or),
          tab_spanner = c("**Descriptive statistics**", "**OR and 95% CI**"))%>%
     # format the p-values with a pvalue formatting function
  modify_fmt_fun(update = p.value_2 ~ function(x) style_pvalue(x, digits = 3))
outp621%>%
as_flex_table()%>%
flextable::width(j="label",width = 2.1) %>%
flextable::width(j="stat_1_1",width = 1.3) %>%
flextable::width(j="stat_2_1",width = 1.3) %>%
flextable::width(j="estimate_2",width = 0.7) %>%
flextable::width(j="ci_2",width = 1.2) %>%
flextable::width(j="p.value_2",width = 0.7) %>%
flextable::add_footer_row(values = "Univariate analysis has been done using a logistic model. P-value is based on a global wald test from logistic model", colwidths = 6 )

### retrieve results in a dataframe
header_1<-outp621$table_styling$header%>%
  filter(column == "stat_1_1")%>% 
  mutate(variable = "FAS",
         var_label= "FAS among subjects with herceptin adjuvant treatment start date available",
         Ntot = word(label,2, sep = fixed('=')),
         label = "Ntot"
         )%>%
  dplyr::select(variable,var_label,label,Ntot)


content_1<-outp621$table_body%>%
  mutate(
    N=case_when(label=="N" ~ stat_1_1),
    Mean=case_when(label=="Mean (SD)" ~ word(stat_1_1,1,sep=fixed('('))),
    SD=case_when(label=="Mean (SD)" ~ word(word(stat_1_1,2,sep=fixed('(')),1,sep=fixed(')'))),
    Median=case_when(label=="Median (25%; 75%)" ~ word(stat_1_1,1,sep=fixed('('))),
    Q1=case_when(label=="Median (25%; 75%)" ~ word(word(stat_1_1,2,sep=fixed('(')),1,sep=fixed(';'))),
    Q3=case_when(label=="Median (25%; 75%)" ~ word(word(stat_1_1,2,sep=fixed(';')),1,sep=fixed(')'))),
    Min=case_when(label=="Range" ~ word(stat_1_1,1,sep=fixed(','))),
    Max=case_when(label=="Range" ~ word(stat_1_1,2,sep=fixed(','))),
    Num=case_when(var_type_1=="categorical"  & row_type =="level" ~ word(stat_1_1,1,sep=fixed('/'))),
    Den=case_when(var_type_1=="categorical" & row_type =="level" ~ word(word(stat_1_1,2,sep=fixed('/')),1,sep=fixed('('))),
    Perc=case_when(var_type_1=="categorical" & row_type =="level" ~ word(word(stat_1_1,2,sep=fixed('(')),1,sep=fixed('%'))),
    Miss=case_when(label=="Missing" ~ stat_1_1),
    OR=case_when(coefficients_label_2=="OR" ~ round(estimate_2,digits=4)),
    ORLCI=case_when(coefficients_label_2=="OR" ~ round(conf.low_2,digits=4)),
    ORUCI=case_when(coefficients_label_2=="OR" ~ round(conf.high_2,digits=4)),
    pval=case_when(coefficients_label_2=="OR" ~ round(p.value_2,digits=4))
    )

head_cont_1 <- header_1 %>% bind_rows(content_1)

t_head_cont_1<-pivot_longer(head_cont_1,                          cols=c(Ntot,N,Mean,SD,Median,Q1,Q3,Min,Max,Num,Den,Perc,Miss,OR,ORLCI,ORUCI,pval),
                          values_to = "PARM_1",
                          values_transform = list(PARM_1 = as.numeric),
                          values_drop_na=TRUE)%>%
   dplyr::select(variable,var_label,label,tbl_id1_2,var_type_1,row_type,stat_1_1,stat_2_1,name,PARM_1)


header_2<-outp621$table_styling$header%>%
  filter(column == "stat_2_1")%>% 
  mutate(variable = "FAS",
         var_label= "FAS among subjects with herceptin adjuvant treatment start date available",
         Ntot = word(label,2, sep = fixed('=')),
         label = "Ntot"
         )%>%
  dplyr::select(variable,var_label,label,Ntot)


content_2<-outp621$table_body%>%
  mutate(
    N=case_when(label=="N" ~ stat_2_1),
    Mean=case_when(label=="Mean (SD)" ~ word(stat_2_1,1,sep=fixed('('))),
    SD=case_when(label=="Mean (SD)" ~ word(word(stat_2_1,2,sep=fixed('(')),1,sep=fixed(')'))),
    Median=case_when(label=="Median (25%; 75%)" ~ word(stat_2_1,1,sep=fixed('('))),
    Q1=case_when(label=="Median (25%; 75%)" ~ word(word(stat_2_1,2,sep=fixed('(')),1,sep=fixed(';'))),
    Q3=case_when(label=="Median (25%; 75%)" ~ word(word(stat_2_1,2,sep=fixed(';')),1,sep=fixed(')'))),
    Min=case_when(label=="Range" ~ word(stat_2_1,1,sep=fixed(','))),
    Max=case_when(label=="Range" ~ word(stat_2_1,2,sep=fixed(','))),
    Num=case_when(var_type_1=="categorical"  & row_type =="level" ~ word(stat_2_1,1,sep=fixed('/'))),
    Den=case_when(var_type_1=="categorical" & row_type =="level" ~ word(word(stat_2_1,2,sep=fixed('/')),1,sep=fixed('('))),
    Perc=case_when(var_type_1=="categorical" & row_type =="level" ~ word(word(stat_2_1,2,sep=fixed('(')),1,sep=fixed('%'))),
    Miss=case_when(label=="Missing" ~ stat_2_1),
    OR=case_when(coefficients_label_2=="OR" ~ round(estimate_2,digits=4)),
    ORLCI=case_when(coefficients_label_2=="OR" ~ round(conf.low_2,digits=4)),
    ORUCI=case_when(coefficients_label_2=="OR" ~ round(conf.high_2,digits=4)),
    pval=case_when(coefficients_label_2=="OR" ~ round(p.value_2,digits=4))
    )

head_cont_2 <- header_2 %>% bind_rows(content_2)

t_head_cont_2<-pivot_longer(head_cont_2,                          cols=c(Ntot,N,Mean,SD,Median,Q1,Q3,Min,Max,Num,Den,Perc,Miss,OR,ORLCI,ORUCI,pval),
                          values_to = "PARM_2",
                          values_transform = list(PARM_2 = as.numeric),
                          values_drop_na=TRUE)%>%
   dplyr::select(variable,var_label,label,tbl_id1_2,var_type_1,row_type,stat_1_1,stat_2_1,name,PARM_2)

PARM_tab621<-t_head_cont_1%>% 
        left_join(t_head_cont_2 , by = c("variable","var_label","label","tbl_id1_2","var_type_1","row_type","stat_1_1","stat_2_1","name"))%>%
  mutate(output="tab621",
         var_type=var_type_1,
         stat_1=stat_1_1,
         stat_2=stat_2_1)%>% 
    dplyr::select(-tbl_id1_2,-var_type_1,-stat_1_1,-stat_2_1)
```

\newpage

### Table 6.2.2 pCR result - Multivariate analysis - Full Analysis Set Population

No covariate with p-value<0.15 

\newpage

## 6.3 Predictive factors for PFS and pCR result

### Table 6.3.1 Correlation matrix - Full Analysis Set Population


```{r correlation}
#create function to perform each pvalue
corr_func<-function(var1,var2)
{ if (class(var1)=="factor" & class(var2)=="factor") {
  chi<-chisq.test(var1,var2)
  chipval<-chi$p.value
  #any expected values lower than 5
  low5<-any(chi$expected<5)
  if (low5==FALSE) {pvalue<-chipval}
  if (low5==TRUE) {
    fish<-fisher.test(var1,var2,workspace = 2e8)
    fishpval<-fish$p.value
    pvalue<-fishpval
    }
}
  if ((class(var1)=="numeric" & class(var2)=="factor")) {
    anov<-aov(var1 ~ var2,data=racov)
    sumanov<-summary(anov)
    pvalue<-sumanov[[1]][["Pr(>F)"]][1]
  }
  if ((class(var2)=="numeric" & class(var1)=="factor")) {
    anov<-aov(var2 ~ var1,data=racov)
    sumanov<-summary(anov)
    pvalue<-sumanov[[1]][["Pr(>F)"]][1]
  }
  #if (pvalue<0.0001) {fpvalue="<0.0001"} else {fpvalue=round(pvalue,digits=4)}
  fpvalue=round(pvalue,digits=4)
  return(fpvalue)
}

#pval13<-corr_func(racov$age,racov$bmigr)
#pval14<-corr_func(racov$age,racov$tclasgr)
#pval15<-corr_func(racov$age,racov$nclasgr)
#pval16<-corr_func(racov$age,racov$sbrgr)
#pval17<-corr_func(racov$age,racov$embolc)
#pval18<-corr_func(racov$age,racov$hormgr)
#pval19<-corr_func(racov$age,racov$pcrstatus)
#pval23<-corr_func(racov$agegr,racov$bmigr)
#pval24<-corr_func(racov$agegr,racov$tclasgr)
#pval25<-corr_func(racov$agegr,racov$nclasgr)
#pval26<-corr_func(racov$agegr,racov$sbrgr)
#pval27<-corr_func(racov$agegr,racov$embolc)
#pval28<-corr_func(racov$agegr,racov$hormgr)
#pval29<-corr_func(racov$agegr,racov$pcrstatus)

pval13<-NA
pval14<-NA
pval15<-NA
pval16<-NA
pval17<-NA
pval18<-NA
pval19<-NA
pval23<-NA
pval24<-NA
pval25<-NA
pval26<-NA
pval27<-NA
pval28<-NA
pval29<-NA

pval34<-corr_func(racov$bmigr,racov$tclasgr)
pval35<-corr_func(racov$bmigr,racov$nclasgr)
pval36<-corr_func(racov$bmigr,racov$sbrgr)
pval37<-corr_func(racov$bmigr,racov$embolc)
pval38<-corr_func(racov$bmigr,racov$hormgr)
pval39<-corr_func(racov$bmigr,racov$pcrstatus)
pval45<-corr_func(racov$tclasgr,racov$nclasgr)
pval46<-corr_func(racov$tclasgr,racov$sbrgr)
pval47<-corr_func(racov$tclasgr,racov$embolc)
pval48<-corr_func(racov$tclasgr,racov$hormgr)
pval49<-corr_func(racov$tclasgr,racov$pcrstatus)
pval56<-corr_func(racov$nclasgr,racov$sbrgr)
pval57<-corr_func(racov$nclasgr,racov$embolc)
pval58<-corr_func(racov$nclasgr,racov$hormgr)
pval59<-corr_func(racov$nclasgr,racov$pcrstatus)
pval67<-corr_func(racov$sbrgr,racov$embolc)
pval68<-corr_func(racov$sbrgr,racov$hormgr)
pval69<-corr_func(racov$sbrgr,racov$pcrstatus)
pval78<-corr_func(racov$embolc,racov$hormgr)
pval79<-corr_func(racov$embolc,racov$pcrstatus)
pval89<-corr_func(racov$hormgr,racov$pcrstatus)

col1<-c("Age (years)","Age group (years)","BMI (kg/m2)",
        "T classification","N classification","SBR Grade","Presence of vascular emboli",
        "Hormonal receptors status","pCR results")
pval1<-c("ND","ND",pval13,pval14,pval15,pval16,pval17,pval18,pval19)
pval2<-c(NA,"ND",pval23,pval24,pval25,pval26,pval27,pval28,pval29)
pval3<-c(NA,NA,"ND",pval34,pval35,pval36,pval37,pval38,pval39)
pval4<-c(NA,NA,NA,"ND",pval45,pval46,pval47,pval48,pval49)
pval5<-c(NA,NA,NA,NA,"ND",pval56,pval57,pval58,pval59)
pval6<-c(NA,NA,NA,NA,NA,"ND",pval67,pval68,pval69)
pval7<-c(NA,NA,NA,NA,NA,NA,"ND",pval78,pval79)
pval8<-c(NA,NA,NA,NA,NA,NA,NA,"ND",pval89)
pval9<-c(NA,NA,NA,NA,NA,NA,NA,NA,"ND")

outp631 <- data.frame(col1,pval1, pval2,pval3,pval4,pval5,pval6,pval7,pval8,pval9)

f1<-flextable(outp631)%>%
set_header_labels(values=list(col1= "Variables",
                              pval1="Age (years)",
                              pval2="Age group (years)",
                              pval3="BMI (kg/m2)",
                              pval4="T classification",
                              pval5="N classification",
                              pval6="SBR Grade",
                              pval7="Presence of vascular emboli",
                              pval8="Hormonal receptors status",
                              pval9="pCR results"))

f1<-bg(f1, i = ~ pval1<0.05, j=~ pval1, bg="Lightblue")
f1<-bg(f1, i = ~ pval2<0.05, j=~ pval2, bg="Lightblue")
f1<-bg(f1, i = ~ pval3<0.05, j=~ pval3, bg="Lightblue")
f1<-bg(f1, i = ~ pval4<0.05, j=~ pval4, bg="Lightblue")
f1<-bg(f1, i = ~ pval5<0.05, j=~ pval5, bg="Lightblue")
f1<-bg(f1, i = ~ pval6<0.05, j=~ pval6, bg="Lightblue")
f1<-bg(f1, i = ~ pval7<0.05, j=~ pval7, bg="Lightblue")
f1<-bg(f1, i = ~ pval8<0.05, j=~ pval8, bg="Lightblue")
f1<-bg(f1, i = ~ pval9<0.05, j=~ pval9, bg="Lightblue")


f1%>%
flextable::width(j="col1",width = 0.97)%>%
flextable::width(j="pval1",width = 0.63)%>%
flextable::width(j="pval2",width = 0.81)%>%
flextable::width(j="pval3",width = 0.69)%>%
flextable::width(j="pval4",width = 1)%>%
flextable::width(j="pval5",width = 1)%>%
flextable::width(j="pval6",width = 0.56)%>%
flextable::width(j="pval7",width = 0.69)%>%
flextable::width(j="pval8",width = 0.81)%>%
flextable::width(j="pval9",width = 0.56)%>%
flextable::add_footer_row(values = "Between qualitative variables: Chi² test has been used when all expected counts are >= 5. Otherwise, the Fisher exact test has been used. P-value is displayed in the above table", colwidths = 10 )%>%
flextable::add_footer_row(values = "Between quantitative and qualitative variables: Anova have been used: the p-value displayed is the p-value of the Type 3 test of fixed effects. P-value is displayed in the above table.", colwidths = 10 )%>%
flextable::add_footer_row(values = "ND: Not Done ", colwidths = 10 ) %>%
flextable::add_footer_row(values = "* pCR results = pCR if ypT0/Tis ypN0 is ticked Yes OR, Grade 1 or Grade 2 are ticked for Classification Chevallier OR, TA and NA are ticked for Classification Sataloff OR, RCB0 is ticked for Classification RCB", colwidths = 10) 

#pval13<-corr_func(racov$age,racov$bmigr)
#pval14<-corr_func(racov$age,racov$tclasgr)
#pval15<-corr_func(racov$age,racov$nclasgr)
#pval16<-corr_func(racov$age,racov$sbrgr)
#pval17<-corr_func(racov$age,racov$embolc)
#pval18<-corr_func(racov$age,racov$hormgr)
#pval19<-corr_func(racov$age,racov$pcrstatus)
#pval23<-corr_func(racov$agegr,racov$bmigr)

### retrieve results in a dataframe
variable<-c("agegr*age","bmigr*age","bmigr*agegr","tclasgr*age","tclasgr*agegr","tclasgr*bmigr","nclasgr*age","nclasgr*agegr","nclasgr*bmigr","nclasgr*tclasgr","sbrgr*age","sbrgr*agegr","sbrgr*bmigr","sbrgr*tclasgr","sbrgr*nclasgr","embolc*age","embolc*agegr","embolc*bmigr","embolc*tclasgr","embolc*nclasgr","embolc*sbrgr","hormgr*age","hormgr*agegr","hormgr*bmigr","hormgr*tclasgr","hormgr*nclasgr","hormgr*sbrgr","hormgr*embolc","pcrstatus*age","pcrstatus*agegr","pcrstatus*bmigr","pcrstatus*tclasgr","pcrstatus*nclasgr","pcrstatus*sbrgr","pcrstatus*embolc","pcrstatus*hormgr")

PARM_99<-c(NA,pval13,pval23,pval14,pval24,pval34,pval15,pval25,pval35,pval45,pval16,pval26,pval36,pval46,pval56,pval17,pval27,pval37,pval47,pval57,pval67,pval18,pval28,pval38,pval48,pval58,pval68,pval78,pval19,pval29,pval39,pval49,pval59,pval69,pval79,pval89)
PARM_99<- as.numeric(PARM_99) 

PARM_tab631 <- data.frame(variable,PARM_99)%>%
  mutate(output="tab631")

```

\newpage

### Figure 6.3.2 Correlation coefficient matrix - Full Analysis Set Population

```{r correlation coef,fig.height = 5}
#install.packages("corrplot")
library(corrplot)
library(grid) 


#table(acov$bmigr,acov$agegr)

#spearman
discret <- dplyr::select(racov,subjid,weightgrn,heightgrn,bmigrn,tclasgrn,nclasgrn,sbrgrn,hormgrn,pcrstatusn)%>%
  left_join(dplyr::select(radiag,subjid,histo,embol,oestro,proges),by = "subjid")%>%
  dplyr::select(-subjid)

cordiscret<-cor(discret, use="complete.obs",method = "spearman")

df<-data.frame(cordiscret)

PARM_99<- c(df$weightgrn[2:12],df$heightgrn[3:12],df$bmigrn[4:12],df$tclasgrn[5:12],df$nclasgrn[6:12],df$sbrgrn[7:12],df$hormgrn[8:12],df$pcrstatusn[9:12],df$histo[10:12],df$embol[11:12],df$oestro[12:12])
variable<-c("heightgrn*weightgrn","bmigrn*weightgrn","tclasgrn*weightgrn","nclasgrn*weightgrn","sbrgrn*weightgrn","hormgrn*weightgrn","pcrstatusn*weightgrn","histo*weightgrn","embol*weightgrn","oestro*weightgrn","proges*weightgrn",
            "bmigrn*heightgrn","tclasgrn*heightgrn","nclasgrn*heightgrn","sbrgrn*heightgrn","hormgrn*heightgrn","pcrstatusn*heightgrn","histo*heightgrn","embol*heightgrn","oestro*heightgrn","proges*heightgrn",
            "tclasgrn*bmigrn","nclasgrn*bmigrn","sbrgrn*bmigrn","hormgrn*bmigrn","pcrstatusn*bmigrn","histo*bmigrn","embol*bmigrn","oestro*bmigrn","proges*bmigrn",
            "nclasgrn*tclasgrn","sbrgrn*tclasgrn","hormgrn*tclasgrn","pcrstatusn*tclasgrn","histo*tclasgrn","embol*tclasgrn","oestro*tclasgrn","proges*tclasgrn",
            "sbrgrn*nclasgrn","hormgrn*nclasgrn","pcrstatusn*nclasgrn","histo*nclasgrn","embol*nclasgrn","oestro*nclasgrn","proges*nclasgrn",
            "hormgrn*sbrgrn","pcrstatusn*sbrgrn","histo*sbrgrn","embol*sbrgrn","oestro*sbrgrn","proges*sbrgrn",
            "pcrstatusn*hormgrn","histo*hormgrn","embol*hormgrn","oestro*hormgrn","proges*hormgrn",
            "histo*pcrstatusn","embol*pcrstatusn","oestro*pcrstatusn","proges*pcrstatusn",
            "embol*histo","oestro*histo","proges*histo",
            "oestro*embol","proges*embol",
            "proges*oestro")

PARM_99<- round(as.numeric(PARM_99),digits=2)

PARM_tab632<-data.frame(variable,PARM_99)%>% 
  mutate(output="tab632")

colnames(cordiscret) <- c("Weight group","Height group","BMI group", "T classification","N classification","SBR Grade","HR status", "pCR results","Histology","Vascular emboli","ER","PR")
rownames(cordiscret) <- c("Weight group","Height group","BMI group", "T classification","N classification","SBR Grade","HR status", "pCR results","Histology","Vascular emboli","ER","PR")


corrplot(cordiscret, type="upper", tl.col="black", tl.srt=45)
grid.text('Spearman correlation has been used',
          x = unit(0.3, 'npc'),
          y = unit(0.5, 'lines'),
          gp=gpar(fontsize=10))

#set all results together
PARM_all<- PARM_tab111 %>% 
          bind_rows(PARM_tab112) %>% 
          bind_rows(PARM_tab113) %>% 
          bind_rows(PARM_tab114) %>% 
          bind_rows(PARM_tab115) %>% 
          bind_rows(PARM_tab211) %>% 
          bind_rows(PARM_tab212) %>% 
          bind_rows(PARM_tab311) %>% 
          bind_rows(PARM_tab321) %>% 
          bind_rows(PARM_tab41) %>% 
          bind_rows(PARM_tab42) %>% 
          bind_rows(PARM_tab43) %>% 
          bind_rows(PARM_tab44) %>% 
          bind_rows(PARM_tab45) %>% 
          bind_rows(PARM_tab46) %>% 
          bind_rows(PARM_tab621) %>% 
          bind_rows(PARM_tab631) %>% 
          bind_rows(PARM_tab632)


#save in an output file
saveRDS(PARM_all, file = "AD/PARM/PARM_all.rds")
  
```
