# Supplementary material for: Comparison of anonymization techniques regarding statistical reproducibility
Source: PLOS Digit Health. 2025 Feb 3;4(2):e0000735. doi: 10.1371/journal.pdig.0000735 (PMC11790161; doi:10.1371/journal.pdig.0000735)
Supplement: S1 File — (ZIP) [file pdig.0000735.s001.zip › Suppl materials parm_dataset.R]

############################################################################
# Program name : PARM_dataset.R
# Study name   : KADOR
# Study code   :
# Purpose      : Modification of PARM anonymised datasets
####### HISTORY OF CHANGES 
# Version   Date           Author
# 1.0       18MAY2022       L. Vinet
# Creation of the program
####### INPUT DATASETS
# Input datasets  : adj_synth, diag_synth, dm_synth, follow_synth, lost_synth, pcr_synth, surg_synth
####### OUTPUT DATASETS
# Output datasets : raadj, radiag, radm, rafollow, ralost, rapcr, rasurg, ratte, racov
#
####### DIFFERENCES OBSERVED
# In PCR_synth, variable RCBCLAS = "-" or "1.0" or "2.0" instead of "NA" or "1", "2",...
# In ADJ_synth, variables adjstdtc and adjendtc are all missings which lead to missing herceptin date and missing age
############################################################################


adj_synth<-read.csv("/gstore/scratch/apollo_france/KADOR project/PARM dataset/PAR_DPCTGAN/ORIG/adj_synth_orig.csv",
                    na.strings="",
                    colClasses=c("numeric","character","numeric","numeric","numeric","numeric","numeric","numeric","Date","Date","numeric","numeric","character","numeric","character","character"))
diag_synth<-read.csv("/gstore/scratch/apollo_france/KADOR project/PARM dataset/PAR_DPCTGAN/ORIG/diag_synth_orig.csv",
                     na.strings="",
                       colClasses=c("numeric","character","Date","character","character","character","numeric","numeric","numeric","numeric","numeric","numeric"))
dm_synth<-read.csv("/gstore/scratch/apollo_france/KADOR project/PARM dataset/PAR_DPCTGAN/ORIG/dm_synth_orig.csv",
                   na.strings="",
                   colClasses=c("numeric","character","character","numeric","numeric","numeric","numeric","numeric","numeric","numeric"))
follow_synth<-read.csv("/gstore/scratch/apollo_france/KADOR project/PARM dataset/PAR_DPCTGAN/ORIG/follow_synth_orig.csv",
                       na.strings="",
                       colClasses=c("numeric","character","numeric","Date","numeric","Date","character"))
lost_synth<-read.csv("/gstore/scratch/apollo_france/KADOR project/PARM dataset/PAR_DPCTGAN/ORIG/lost_synth_orig.csv",
                     na.strings="",
                     colClasses=c("numeric","character","numeric","Date","numeric"))
pcr_synth<-read.csv("/gstore/scratch/apollo_france/KADOR project/PARM dataset/PAR_DPCTGAN/ORIG/pcr_synth_orig.csv",
                    na.strings="",
                    colClasses=c("numeric","character","numeric","numeric","numeric","numeric","numeric","numeric","numeric","numeric",NA,"Date","character"))
surg_synth<-read.csv("/gstore/scratch/apollo_france/KADOR project/PARM dataset/PAR_DPCTGAN/ORIG/surg_synth_orig.csv",
                     na.strings="",
                     colClasses=c("numeric","character","numeric","numeric"))

library(labelled)


##### Create radm (PARM analysed dm_synth )

# no format in R => create variable corresponding to the format

dm_synth2 <- dm_synth %>% 
  mutate(
    workc = case_when(work ==-1  ~ "Data not found",
                      work == 1  ~ "Worker", 
                      work == 2  ~ "Jobless person" ),
    brthdtca=case_when(is.na(brthdtc) ~ "No",
                       TRUE ~ "Yes")
  )

#convert variables in factor to be able to define an order
dm_synth2$brthdtca  <- as.factor(dm_synth2$brthdtca) 
dm_synth2$brthdtca <- factor(dm_synth2$brthdtca, levels = c("Yes", "No"))

# create label for each variables
var_label(dm_synth2) <- list(workc     = "Professional situation",
                       weight    = "Weight (kg)",
                       height    = "Height(cm)",
                       adjweight = "Weight at initiation of adjuvant therapy (kg)",
                       brthdtca  = "Birth date available")

radm<-dm_synth2

#save in an output file to be used in .rmd
saveRDS(radm, file = "AD/PARM/radm.rds")

##### Create radiag (PARM analysed diag_synth )

diag_synth2 <- diag_synth %>% 
  mutate(
    histoc = case_when(histo == 1  ~ "Invasive ductal carcinoma",
                       histo == 2  ~ "Invasive lobular carcinoma", 
                       histo == 3  ~ "Mixed carcinoma",
                       histo == 4  ~ "Unknown",
                       histo == 5  ~ "Other" ),
    embolc = case_when(embol == 1  ~ "Yes",
                       embol == 2  ~ "No" ),
    sbrc = case_when(sbr == 1  ~ "SBR I",
                     sbr == 2  ~ "SBR II", 
                     sbr == 3  ~ "SBR III",
                     sbr == 4  ~ "Ungradable" ),
    oestroc = case_when(oestro == 1  ~ "positive",
                        oestro == 2  ~ "negative", 
                        oestro == 3  ~ "not assessable" ),
    progesc = case_when(proges == 1  ~ "positive",
                        proges == 2  ~ "negative", 
                        proges == 3  ~ "not assessable" ),
    diagdtca=case_when(is.na(diagdtc) ~ "No",
                       TRUE ~ "Yes")
  )

#convert variables in factor to be able to define an order
class(diag_synth2$oestroc)  
diag_synth2$oestroc <- as.factor(diag_synth2$oestroc) 
class(diag_synth2$oestroc)  
diag_synth2$oestroc <- factor(diag_synth2$oestroc, levels = c("positive", "negative", "not assessable"))

diag_synth2$embolc <- as.factor(diag_synth2$embolc) 
diag_synth2$embolc <- factor(diag_synth2$embolc, levels = c("Yes", "No"))

diag_synth2$progesc <- as.factor(diag_synth2$progesc) 
diag_synth2$progesc <- factor(diag_synth2$progesc, levels = c("positive", "negative", "not assessable"))

diag_synth2$diagdtca  <- as.factor(diag_synth2$diagdtca ) 
diag_synth2$diagdtca  <- factor(diag_synth2$diagdtca , levels = c("Yes", "No"))

# create label for each variables
var_label(diag_synth2) <- list(tclas     = "Classification T",
                         nclas     = "Classification N",
                         histoc    = "Histology at the initial diagnosis",
                         embolc    = "Presence of vascular emboli",
                         sbrc       = "SBR grade",
                         numgang_d = "Number of lymph nodes invaded",
                         oestroc   = "Estrogen receptors",
                         progesc   = "Progesterone receptors",
                         diagdtca  = "Initial diagnosis date of breast cancer available")

radiag<-diag_synth2

#save in an output file to be used in .rmd
saveRDS(radiag, file = "AD/PARM/radiag.rds")

##### Create rapcr (PARM analysed pcr_synth)

pcr_synth2 <- pcr_synth %>% 
  mutate(
    pcrstatus = case_when(pcristat == 1 | (chevclas == 1 | chevclas == 2) | (sattclas==1 & satnclas ==1) | rcbclas == "0.0"  ~ "pCR",
                          TRUE ~ "No pCR"),
    pcrstatc = case_when(pcrstat == 1  ~ "Yes",
                         pcrstat == 2  ~ "No" ),
    pcristatc = case_when(pcristat == 1  ~ "Yes",
                          pcristat == 2  ~ "No" ),
    chevclasc = case_when(chevclas == 1  ~ "Grade 1",
                          chevclas == 2  ~ "Grade 2",
                          chevclas == 3  ~ "Grade 3",
                          chevclas == 4  ~ "Grade 4" ),
    sattclasc = case_when(sattclas == 1  ~ "TA",
                          sattclas == 2  ~ "TB",
                          sattclas == 3  ~ "TC",
                          sattclas == 4  ~ "TD" ),
    satnclasc = case_when(satnclas == 1  ~ "NA",
                          satnclas == 2  ~ "NB",
                          satnclas == 3  ~ "NC",
                          satnclas == 4  ~ "ND" ),
    rcbclasc = case_when(rcbclas == "0.0" ~ "RCB0",
                         rcbclas == "1.0"  ~ "RCB-I",
                         rcbclas == "2.0"  ~ "RCB-II",
                         rcbclas == "3.0"  ~ "RCB-III" ),
    surgdtca=case_when(is.na(surgdtc) ~ "No",
                       TRUE ~ "Yes")
  )

#convert variables in factor to be able to define an order
pcr_synth2$pcrstatus <- as.factor(pcr_synth2$pcrstatus) 
pcr_synth2$pcrstatus <- factor(pcr_synth2$pcrstatus, levels = c("pCR", "No pCR"))

pcr_synth2$pcrstatc <- as.factor(pcr_synth2$pcrstatc) 
pcr_synth2$pcrstatc <- factor(pcr_synth2$pcrstatc, levels = c("Yes", "No"))

pcr_synth2$pcristatc <- as.factor(pcr_synth2$pcristatc) 
pcr_synth2$pcristatc <- factor(pcr_synth2$pcristatc, levels = c("Yes", "No"))

pcr_synth2$surgdtca <- as.factor(pcr_synth2$surgdtca) 
pcr_synth2$surgdtca <- factor(pcr_synth2$surgdtca, levels = c("Yes", "No"))


# merge with adiag
pcr_synth3 <- pcr_synth2 %>% 
  left_join(dplyr::select(radiag,subjid,diagdtc_d) , by = "subjid") 

# difference of dates
pcr_synth3$timtosurg = as.numeric(difftime(pcr_synth3$surgdtc_d, pcr_synth3$diagdtc_d, units = "days"))/30.4375

# create label for each variables
var_label(pcr_synth3) <- list(pcrstatus    = "pCR results*",
                        pcrstatc     = "Absence of invasive and in situ residues in the breast and in the lymph nodes",
                        pcristatc    = "Absence of invasive residues in the breast and lymph nodes, regardless of the presence of ductal carcinoma in situ",
                        chevclasc    = "Classification Chevallier",
                        sattclasc    = "Classification Sataloff T",
                        satnclasc    = "Classification Sataloff N",
                        rcbclasc     = "Classification RCB",
                        timtosurg    = "Time from diagnostic to surgery (months)",
                        surgdtca     = "Surgery date available")

rapcr<-pcr_synth3%>%
  dplyr::select(-diagdtc_d)

#save in an output file to be used in .rmd
saveRDS(rapcr, file = "AD/PARM/rapcr.rds")

##### Create rasurg (PARM analysed surg_synth)

surg_synth2 <- surg_synth %>% 
  mutate(
    namesurgc = case_when(namesurg == 1  ~ "Conservative surgery",
                          namesurg == 2  ~ "Mastectomy",
                          namesurg == 3  ~ "Axillary curage",
                          namesurg == 4  ~ "Sentinel Ganglion" ),
    resurgc = case_when(resurg == 0  ~ "Unticked",
                        resurg == 1  ~ "Ticked" ),
    
  )

#convert variables in factor to be able to define an order
surg_synth2$resurgc <- as.factor(surg_synth2$resurgc) 
surg_synth2$resurgc <- factor(surg_synth2$resurgc, levels = c("Ticked", "Unticked"))

# create label for each variables
var_label(surg_synth2) <- list(namesurgc    = "At least one Surgery*",
                         resurgc      = "Surgery performed")

rasurg<-surg_synth2

#save in an output file to be used in .rmd
saveRDS(rasurg, file = "AD/PARM/rasurg.rds")


#library(kableExtra)
#kable(surg_synth2)


##### Create rafollow (PARM analysed follow)
follow_synth2 <- follow_synth %>% 
  mutate(
    followc = case_when(follow == 1  ~ "Yes",
                        follow == 2  ~ "No" ),
    progc = case_when(prog == 1  ~ "Yes",
                      prog == 2  ~ "No" ),
    followdtca=case_when(is.na(followdtc) & follow==1 ~ "No",
                         follow==1 ~ "Yes"),
    progdtca=case_when(is.na(progdtc) & prog==1 ~ "No",
                       prog==1 ~ "Yes")
  ) 

#convert variables in factor to be able to define an order
follow_synth2$followc <- as.factor(follow_synth2$followc) 
follow_synth2$followc <- factor(follow_synth2$followc, levels = c("Yes", "No"))

follow_synth2$progc <- as.factor(follow_synth2$progc) 
follow_synth2$progc <- factor(follow_synth2$progc, levels = c("Yes", "No"))

follow_synth2$followdtca <- as.factor(follow_synth2$followdtca ) 
follow_synth2$followdtca  <- factor(follow_synth2$followdtca , levels = c("Yes", "No"))

follow_synth2$progdtca <- as.factor(follow_synth2$progdtca ) 
follow_synth2$progdtca  <- factor(follow_synth2$progdtca , levels = c("Yes", "No"))

# merge with radiag and lost
follow_synth3 <- follow_synth2 %>% 
  left_join(dplyr::select(radiag,subjid,diagdtc_d) , by = "subjid") %>% 
  left_join(dplyr::select(lost_synth,subjid,lostdtc,loststat) , by = "subjid") %>%
  mutate(
    followupdtc=case_when(followdtca=="Yes" ~ followdtc,
                          loststat==1 ~ lostdtc))

# difference of dates
follow_synth3$fupdur = as.numeric(difftime(follow_synth3$followupdtc+1, follow_synth3$diagdtc_d, units = "days"))/365.25
follow_synth3$timtoprog = as.numeric(difftime(follow_synth3$progdtc_d, follow_synth3$diagdtc_d, units = "days"))/365.25

# create label for each variables
var_label(follow_synth3) <- list(followc    = "Is the patient still being followed in the site (as of December 31, 2018)?",
                           progc      = "Has there been any progression of the disease since the beginning of adjuvant therapy",
                           fupdur     = "Follow-up duration (years)",
                           timtoprog  = "Time from diagnostic to progression (years)",
                           followdtca = "Date of last consultation available among patients still being followed in the site (as of December 31, 2018)",
                           progdtca   = "Date of the first progression of the disease available among patients having experienced progression of the disease since the beginning of adjuvant therapy",
                           followupdtc ="Date of last consultation or Death date")

rafollow<-follow_synth3%>%
  dplyr::select(-diagdtc_d,-lostdtc,-loststat)

#save in an output file to be used in .rmd
saveRDS(rafollow, file = "AD/PARM/rafollow.rds")

##### Create ralost (PARM analysed lost_synth)
lost_synth2 <- lost_synth %>% 
  mutate(
    loststatc = case_when(loststat == 1  ~ "The patient is dead",
                          loststat == 2  ~ "The patient is lost to follow-up",
                          loststat == 3  ~ "Other reason"),
    deathrsc = case_when(deathrsn == 1  ~ "Disease progression",
                         deathrsn == 2  ~ "Other reason" ),
    lostdtca=case_when(is.na(lostdtc) & loststat==1 ~ "No",
                       loststat==1 ~ "Yes")
  )

#convert variables in factor to be able to define an order
lost_synth2$loststatc <- as.factor(lost_synth2$loststatc) 
lost_synth2$loststatc <- factor(lost_synth2$loststatc, levels = c("The patient is dead", "The patient is lost to follow-up","Other reason"))

lost_synth2$lostdtca <- as.factor(lost_synth2$lostdtca) 
lost_synth2$lostdtca <- factor(lost_synth2$lostdtca, levels = c("Yes", "No"))

# create label for each variables
var_label(lost_synth2) <- list(loststatc    = "Latest news",
                         deathrsc     = "Cause of death",
                         lostdtca     = "Death date available among dead patients")

ralost<-lost_synth2

#save in an output file to be used in .rmd
saveRDS(ralost, file = "AD/PARM/ralost.rds")

##### Create raadj (PARM analysed adj_synth)
adj_synth2 <- adj_synth %>% 
  mutate(
    nametrtc = case_when(nametrt == 1  ~ "Trastuzumab (Herceptin)",
                         nametrt == 2  ~ "Paclitaxel",
                         nametrt == 3  ~ "Docetaxel",
                         nametrt == 4  ~ "Doxorubicine",
                         nametrt == 5  ~ "Epirubicine",
                         nametrt == 6  ~ "Carboplatine",
                         nametrt == 7  ~ "Cyclophosphamide",
                         nametrt == 8  ~ "Navelbine",
                         nametrt == 9  ~ "5-FU",
                         nametrt == 10 ~ "Other",
                         nametrt == 11 ~ "Tamoxifene",
                         nametrt == 12 ~ "Anastrozole",
                         nametrt == 13 ~ "Letrozole",
                         nametrt == 14 ~ "Exemestane",
                         nametrt == 15 ~ "Other hormonotherapy 1",
                         nametrt == 16 ~ "Other hormonotherapy 2"),
    restrtc = case_when(restrt == 0  ~ "Unticked",
                        restrt == 1  ~ "Ticked" ),
    freqc   = case_when(freq == 1 ~ "Weekly",
                        freq == 2 ~ "Every 15 days",
                        freq == 3 ~ "Every 3 weeks",
                        freq == 4 ~ "Everyday"),
    routec   = case_when(route == 1 ~ "Subcutaneous",
                         route == 2 ~ "Intravenous",
                         route == 3 ~ "Both"),
    ongo_trtc = case_when(ongo_trt == 0  ~ "Unticked",
                          ongo_trt == 1  ~ "Ticked" ),
    locac = case_when(loca == 1  ~ "Hospital",
                      loca == 2  ~ "Home" ),
    adjstdtca=case_when(is.na(adjstdtc) & restrt==1 ~ "No",
                        restrt==1 ~ "Yes"),
    adjendtca=case_when(is.na(adjendtc) & restrt==1 & ((ongo_trt==0 & nametrt %in% c(11,12,13,14,15,16)) | is.na(ongo_trt)) ~ "No",
                        restrt==1  & ((ongo_trt==0 & nametrt %in% c(11,12,13,14,15,16)) | is.na(ongo_trt)) ~ "Yes")
    
  )
#convert variables in factor to be able to define an order
adj_synth2$restrtc <- as.factor(adj_synth2$restrtc) 
adj_synth2$restrtc <- factor(adj_synth2$restrtc, levels = c("Ticked", "Unticked"))

adj_synth2$ongo_trtc <- as.factor(adj_synth2$ongo_trtc) 
adj_synth2$ongo_trtc <- factor(adj_synth2$ongo_trtc, levels = c("Ticked", "Unticked"))

adj_synth2$adjstdtca <- as.factor(adj_synth2$adjstdtca) 
adj_synth2$adjstdtca <- factor(adj_synth2$adjstdtca, levels = c("Yes", "No"))

adj_synth2$adjstdtca <- as.factor(adj_synth2$adjstdtca) 
adj_synth2$adjstdtca <- factor(adj_synth2$adjstdtca, levels = c("Yes", "No"))

# merge with rapcr
adj_synth3 <- adj_synth2 %>% 
  left_join(dplyr::select(rapcr,subjid,surgdtc_d) , by = "subjid") 

#retrieve first adjuvant treatment
#firstadj <- adj_synth3 %>%
#  filter(restrt == 1) %>%
#  group_by(subjid) %>%
#  arrange(subjid, adjstdtc) %>%
#  filter(row_number()==1) %>%
#  dplyr::select(subjid,restrt,adjstdtc,surgdtc_d)%>%
#  mutate(timsurgtoadj=as.numeric(difftime(adjstdtc, surgdtc_d, units = "days")))

#retrieve Trastuzumab(=herceptin) adjuvant treatment
herceptin <- adj_synth3 %>%
  filter(restrt == 1 & nametrt==1) %>%
  dplyr::select(subjid,restrt,adjstdtc,surgdtc_d)%>%
  mutate(timsurgtoadj=as.numeric(difftime(adjstdtc, surgdtc_d, units = "days")),
         herceptin_dt=adjstdtc)

#merge firstadj with adj_synth3
adj_synth4 <- adj_synth3 %>% 
  left_join(dplyr::select(herceptin,subjid,restrt,timsurgtoadj,herceptin_dt) , by = c("subjid","restrt")) 

# difference of dates
adj_synth4$duration = round(as.numeric(difftime(adj_synth4$adjendtc+1, adj_synth4$adjstdtc, units = "days"))/30.4375,digits=4)

# create label for each variables
var_label(adj_synth4) <- list(nametrtc     = "At least one Adjuvant Treatment*",
                        restrtc      = "Used treatment",
                        freqc        = "Administration frequency",
                        routec       = "Route of administration",
                        ongo_trtc    = "Ongoing treatment",
                        locac        = "Location of administration",
                        duration     = "Duration of each adjuvant (months)",
                        timsurgtoadj = "Time from surgery to adjuvant treatment initiation of Herceptin (days)",
                        adjstdtca    = "Start date of treatment available",
                        adjendtca    = "End date of treatment available"
)

raadj<-adj_synth4

# check negative timesurtoadj
negative<-adj_synth4 %>%
  filter(restrt == 1 & timsurgtoadj<0) 

#save in an output file to be used in .rmd
saveRDS(raadj, file = "AD/PARM/raadj.rds")


##### Create ratte (PARM analysed time to event dataset)

#retrieve last adjuvant date used if all dates are missing
laststart <- raadj %>%
  filter(restrt == 1) %>%
  group_by(subjid) %>%
  arrange(subjid, desc(adjstdtc)) %>%
  filter(row_number()==1) %>%
  dplyr::select(subjid,adjstdtc)

lastend <- raadj %>%
  filter(restrt == 1) %>%
  group_by(subjid) %>%
  arrange(subjid, desc(adjendtc)) %>%
  filter(row_number()==1) %>%
  dplyr::select(subjid,adjendtc)

lastadj<-laststart%>%
  left_join(lastend , by = "subjid") %>%
  mutate(lastadjdt=max(adjstdtc,adjendtc, na.rm = TRUE))%>%
  dplyr::select(subjid,lastadjdt)


#merge radiag, ralost, rafollow,herceptin
tte <- radiag %>% 
  dplyr::select(subjid,diagdtc_d) %>%
  left_join(ralost , by = "subjid") %>%
  left_join(rafollow , by = "subjid") %>%
  left_join(dplyr::select(rapcr,subjid,pcrstatus) , by = "subjid") %>%
  left_join(dplyr::select(herceptin,subjid, herceptin_dt), by = "subjid") %>%
  left_join(lastadj , by = "subjid")

tte2<-tte %>%
  filter(!is.na(herceptin_dt)) %>% #remove subject without adjuvant treatment initiation of Herceptin
  mutate(PARAM="PFS",
         EVT=as.integer(case_when(progc == "Yes" | loststatc=="The patient is dead"  ~ 1,
                                  TRUE ~ 0)),
         EVTC=case_when(EVT==1 ~ "Event",
                        EVT==0 ~ "No event"),
         ADT=case_when(progc == "Yes" ~ progdtc_d,
                       loststatc=="The patient is dead" ~ lostdtc,
                       !is.na(followdtc) ~ followdtc,
                       TRUE ~ lastadjdt),
         STARTDT=herceptin_dt,
         AVAL=round(as.numeric(difftime(ADT+1, STARTDT, units = "days")/365.25),digits=3))%>%
  dplyr::select(subjid,PARAM,EVT,EVTC,ADT,STARTDT,AVAL,pcrstatus)


# create label for each variables
var_label(tte2) <- list(EVT     = "Event indicator",
                        AVAL    = "Time to event (years)"
)

ratte<-tte2

#save in an output file to be used in .rmd
saveRDS(ratte, file = "AD/PARM/ratte.rds")


##### Create acov (analysed covariates)
cov1 <- radm %>% 
  left_join(dplyr::select(herceptin,subjid,herceptin_dt) , by = "subjid") %>%
  left_join(dplyr::select(radiag,-siteid) , by = "subjid") %>%
  left_join(dplyr::select(rapcr,-siteid) , by = "subjid") %>%
  mutate(brthdtc_d=as.Date(substr(brthdtc,1,10),"%Y-%m-%d"),
         age=round(as.numeric(difftime(herceptin_dt, brthdtc_d, units = "days")/365.25),digits=0),
         agegr=case_when(age>=70 ~ ">=70",
                         60<=age & age<=69 ~ "[60 - 69]",
                         50<=age & age<=59 ~ "[50 - 59]",
                         40<=age & age<=49 ~ "[40 - 49]",
                         age<40 ~ "<40"),
         weightgr=case_when(weight>=77 ~ ">=77",
                            65<=weight & weight<77 ~ "[65 - 77[",
                            58<=weight & weight<65 ~ "[58 - 65[",
                            weight<58 ~ "<58"),
         weightgrn=case_when(weight>=77 ~ 4,
                             65<=weight & weight<77 ~ 3,
                             58<=weight & weight<65 ~ 2,
                             weight<58 ~ 1),
         heightgr=case_when(height>=167 ~ ">=167",
                            163<=height & height<167 ~ "[163 - 167[",
                            160<=height & height<163 ~ "[160 - 163[",
                            height<160 ~ "<160"),
         heightgrn=case_when(height>=167 ~ 4,
                             163<=height & height<167 ~ 3,
                             160<=height & height<163 ~ 2,
                             height<160 ~ 1),
         bmi=round(weight/(height*0.01*height*0.01),digits=0),
         bmigr=case_when(bmi>=30 ~ ">=30",
                         25<=bmi & bmi<30 ~ "[25 - 30[",
                         bmi<25 ~ "<25"),
         bmigrn=case_when(bmi>=30 ~ 3,
                          25<=bmi & bmi<30 ~ 2,
                          bmi<25 ~ 1),
         tclasgr=case_when(tclas %in% c("T0","T1a","T1b","T1c","T2","T3") ~ "T0-3",
                           tclas %in% c("T4a","T4b","T4c","T4d") ~ "T>3"),
         tclasgrn=case_when(tclasgr =="T0-3"  ~ 1,
                            tclasgr =="T>3" ~ 2),
         nclasgr=case_when(nclas== "N0" ~ "N0",
                           nclas== "N1" ~ "N1",
                           nclas %in% c("N2","N3") ~ "N2&N3"),
         nclasgrn=case_when(nclasgr== "N0" ~ 1,
                            nclasgr== "N1" ~ 2,
                            nclasgr=="N2&N3" ~ 3),
         sbrgr=case_when(sbrc %in% c("SBR I","SBR II") ~ "SBR I & II",
                         sbrc=="SBR III" ~ "SBR III"),
         sbrgrn=case_when(sbrgr=="SBR I & II" ~ 1,
                          sbrgr=="SBR III" ~ 2),
         hormgr=case_when(oestroc=="positive" | progesc=="positive" ~ "ER and/or PR +",
                          oestroc=="negative" & progesc=="negative" ~ "ER and PR -"),
         hormgrn=case_when(oestroc=="positive" | progesc=="positive" ~ 1,
                           oestroc=="negative" & progesc=="negative" ~ 2),
         pcrstatusn=case_when(pcrstatus=="pCR" ~ 1,
                              pcrstatus=="No pCR" ~ 2)) %>%
  dplyr::select(subjid,age,agegr,weightgr,weightgrn,heightgr,heightgrn,bmigr,bmigrn,tclasgrn,tclasgr,nclasgrn,nclasgr,sbrgr,sbrgrn,embolc,hormgr,hormgrn,pcrstatus,pcrstatusn)

#convert variables in factor to be able to define an order
cov1$agegr <- as.factor(cov1$agegr) 
cov1$agegr <- factor(cov1$agegr, levels = c("<40", "[40 - 49]","[50 - 59]","[60 - 69]",">=70"))

cov1$bmigr <- as.factor(cov1$bmigr) 
cov1$bmigr <- factor(cov1$bmigr, levels = c("<25","[25 - 30[",">=30"))

cov1$tclasgr <- as.factor(cov1$tclasgr) 
cov1$tclasgr <- factor(cov1$tclasgr, levels = c("T0-3","T>3"))

cov1$nclasgr <- as.factor(cov1$nclasgr) 
cov1$nclasgr <- factor(cov1$nclasgr, levels = c("N0","N1","N2&N3"))

cov1$sbrgr <- as.factor(cov1$sbrgr) 
cov1$sbrgr <- factor(cov1$sbrgr, levels = c("SBR I & II","SBR III"))

cov1$hormgr <- as.factor(cov1$hormgr) 
cov1$hormgr <- factor(cov1$hormgr, levels = c("ER and/or PR +","ER and PR -"))


# create label for each variables
var_label(cov1) <- list(age     = "Age at adjuvant treatment initiation of Herceptin (years)",
                        agegr   = "Age group (years)",
                        bmigr   = "BMI (kg/m2)",
                        tclasgr = "T classification",
                        nclasgr = "N classification",
                        sbrgr   = "SBR Grade",
                        hormgr  = "Hormonal receptors status"
)

racov<-cov1

#save in an output file to be used in .rmd
saveRDS(racov, file = "AD/PARM/racov.rds")
