# Supplementary material for: Comparison of anonymization techniques regarding statistical reproducibility
Source: PLOS Digit Health. 2025 Feb 3;4(2):e0000735. doi: 10.1371/journal.pdig.0000735 (PMC11790161; doi:10.1371/journal.pdig.0000735)
Supplement: S1 File — (ZIP) [file pdig.0000735.s001.zip › Suppl materials generalization_dataset.R]

############################################################################
# Program name : generalization_dataset.R
# Study name   : KADOR
# Study code   :
# Purpose      : Modification of generalization anonymised datasets
####### HISTORY OF CHANGES 
# Version   Date           Author
# 1.0       20JUL22       M.BOUCHER
# Creation of the program
####### INPUT DATASETS
# Input datasets  : ADJ_Anon, DIAG_Anon, DM_Anon, FOLLOW_Anon, LOST_Anon, PCR_Anon, SURG_Anon
####### OUTPUT DATASETS
# Output datasets : daadj, dadiag, dadm, dafollow, dalost, dapcr, dasurg, datte, dacov
############################################################################


ADJ_Anon <- read_csv("/gstore/scratch/apollo_france/KADOR project/Digital and ethics dataset/ADJ_Anon.csv", 
                     col_types = cols(new_adjstdtc = col_date(format = "%Y-%m-%d"), 
                                      new_adjendtc = col_date(format = "%Y-%m-%d"), 
                                      new_incomplete = col_date(format = "%Y-%m-%d")))
names(ADJ_Anon)<-gsub(c("new_"),"",names(ADJ_Anon))
names(ADJ_Anon)<-gsub(c("new"),"",names(ADJ_Anon))

DIAG_Anon <- read_csv("/gstore/scratch/apollo_france/KADOR project/Digital and ethics dataset/DIAG_Anon.csv", 
                      col_types = cols(new_diagdtc = col_date(format = "%Y-%m-%d")))
names(DIAG_Anon)<-gsub(c("new_"),"",names(DIAG_Anon))
names(DIAG_Anon)<-gsub(c("new"),"",names(DIAG_Anon))

DM_Anon <- read_csv("/gstore/scratch/apollo_france/KADOR project/Digital and ethics dataset/DM_Anon.csv")
names(DM_Anon)<-gsub(c("new_"),"",names(DM_Anon))
names(DM_Anon)<-gsub(c("new"),"",names(DM_Anon))

FOLLOW_Anon <- read_csv("/gstore/scratch/apollo_france/KADOR project/Digital and ethics dataset/FOLLOW_Anon.csv", 
                        col_types = cols(new_followdtc = col_date(format = "%Y-%m-%d"), 
                                         new_progdtc = col_date(format = "%Y-%m-%d")))
names(FOLLOW_Anon)<-gsub(c("new_"),"",names(FOLLOW_Anon))
names(FOLLOW_Anon)<-gsub(c("new"),"",names(FOLLOW_Anon))

LOST_Anon <- read_csv("/gstore/scratch/apollo_france/KADOR project/Digital and ethics dataset/LOST_Anon.csv", 
                      col_types = cols(new_lostdtc = col_date(format = "%Y-%m-%d")))
names(LOST_Anon)<-gsub(c("new_"),"",names(LOST_Anon))
names(LOST_Anon)<-gsub(c("new"),"",names(LOST_Anon))

PCR_Anon <- read_csv("/gstore/scratch/apollo_france/KADOR project/Digital and ethics dataset/PCR_Anon.csv", 
                     col_types = cols(new_surgdtc = col_date(format = "%Y-%m-%d")))
names(PCR_Anon)<-gsub(c("new_"),"",names(PCR_Anon))
names(PCR_Anon)<-gsub(c("new"),"",names(PCR_Anon))

SURG_Anon <- read_csv("/gstore/scratch/apollo_france/KADOR project/Digital and ethics dataset/SURG_Anon.csv")
names(SURG_Anon)<-gsub(c("new_"),"",names(SURG_Anon))
names(SURG_Anon)<-gsub(c("new"),"",names(SURG_Anon))


library(labelled)

#WARNING: HOUR in some dates, to be careful

##### Create dadm (analysed DM_Anon)

# no format in R => create variable corresponding to the format
#LV - 23AUG2022 - change modality of workc to be consistent with initial data

DM_Anon2 <- DM_Anon %>% 
  mutate(
    #workc=work,
     workc = case_when(work == "Active"  ~ "Worker", 
                       work == "Inactive"  ~ "Jobless person" )
    # brthdtca=case_when(is.na(brthdtc) ~ "No",
    #                     TRUE ~ "Yes")
  )

#convert variables in factor to be able to define an order
# DM_Anon2$brthdtca  <- as.factor(DM_Anon2$brthdtca) 
# DM_Anon2$brthdtca <- factor(DM_Anon2$brthdtca, levels = c("Yes", "No"))

# create label for each variables
var_label(DM_Anon2) <- list(workc     = "Professional situation",
                       weight    = "Weight (kg)",
                       height    = "Height(cm)",
                       adjweight = "Weight at initiation of adjuvant therapy (kg)"
                       # ,                       brthdtca  = "Birth date available"
                       )

dadm<-DM_Anon2

#save in an output file to be used in .rmd
saveRDS(dadm, file = "AD/generalization/dadm.rds")

##### Create dadiag (analysed DIAG_Anon)

DIAG_Anon2 <- DIAG_Anon %>% 
  mutate(
    histoc = case_when(histo == 1  ~ "Invasive ductal carcinoma",
                       histo == 2  ~ "Invasive lobular carcinoma", 
                       histo == 3  ~ "Mixed carcinoma",
                       histo == 4  ~ "Unknown",
                       histo == 5  ~ "Other" ),
    embolc = case_when(embol == 1  ~ "Yes",
                       embol == 2  ~ "No" ),
    sbrc = case_when(sbr == 1  ~ "SBR I",
                     sbr == 2  ~ "SBR II", 
                     sbr == 3  ~ "SBR III",
                     sbr == 4  ~ "Ungradable" ),
    oestroc = case_when(oestro == 1  ~ "positive",
                        oestro == 2  ~ "negative", 
                        oestro == 3  ~ "not assessable" ),
    progesc = case_when(proges == 1  ~ "positive",
                        proges == 2  ~ "negative", 
                        proges == 3  ~ "not assessable" ),
    diagdtca=case_when(is.na(diagdtc) ~ "No",
                       TRUE ~ "Yes")
  )

#convert variables in factor to be able to define an order
class(DIAG_Anon2$oestroc)  
DIAG_Anon2$oestroc <- as.factor(DIAG_Anon2$oestroc) 
class(DIAG_Anon2$oestroc)  
DIAG_Anon2$oestroc <- factor(DIAG_Anon2$oestroc, levels = c("positive", "negative", "not assessable"))

DIAG_Anon2$embolc <- as.factor(DIAG_Anon2$embolc) 
DIAG_Anon2$embolc <- factor(DIAG_Anon2$embolc, levels = c("Yes", "No"))

DIAG_Anon2$progesc <- as.factor(DIAG_Anon2$progesc) 
DIAG_Anon2$progesc <- factor(DIAG_Anon2$progesc, levels = c("positive", "negative", "not assessable"))

DIAG_Anon2$diagdtca  <- as.factor(DIAG_Anon2$diagdtca ) 
DIAG_Anon2$diagdtca  <- factor(DIAG_Anon2$diagdtca , levels = c("Yes", "No"))

# create label for each variables
var_label(DIAG_Anon2) <- list(tclas     = "Classification T",
                         nclas     = "Classification N",
                         histoc    = "Histology at the initial diagnosis",
                         embolc    = "Presence of vascular emboli",
                         sbrc       = "SBR grade",
                         numgang_d = "Number of lymph nodes invaded",
                         oestroc   = "Estrogen receptors",
                         progesc   = "Progesterone receptors",
                         diagdtca  = "Initial diagnosis date of breast cancer available")

dadiag<-DIAG_Anon2

#save in an output file to be used in .rmd
saveRDS(dadiag, file = "AD/generalization/dadiag.rds")

##### Create dapcr (analysed PCR_Anon)

PCR_Anon2 <- PCR_Anon %>% 
  mutate(
    pcrstatus = case_when(pcristat == 1 | (chevclas == 1 | chevclas == 2) | (sattclas==1 & satnclas ==1) | rcbclas ==0  ~ "pCR",
                          TRUE ~ "No pCR"),
    pcrstatc = case_when(pcrstat == 1  ~ "Yes",
                         pcrstat == 2  ~ "No" ),
    pcristatc = case_when(pcristat == 1  ~ "Yes",
                          pcristat == 2  ~ "No" ),
    chevclasc = case_when(chevclas == 1  ~ "Grade 1",
                          chevclas == 2  ~ "Grade 2",
                          chevclas == 3  ~ "Grade 3",
                          chevclas == 4  ~ "Grade 4" ),
    sattclasc = case_when(sattclas == 1  ~ "TA",
                          sattclas == 2  ~ "TB",
                          sattclas == 3  ~ "TC",
                          sattclas == 4  ~ "TD" ),
    satnclasc = case_when(satnclas == 1  ~ "NA",
                          satnclas == 2  ~ "NB",
                          satnclas == 3  ~ "NC",
                          satnclas == 4  ~ "ND" ),
    rcbclasc = case_when(rcbclas == 0  ~ "RCB0",
                         rcbclas == 1  ~ "RCB-I",
                         rcbclas == 2  ~ "RCB-II",
                         rcbclas == 3  ~ "RCB-III" ),
    surgdtca=case_when(is.na(surgdtc) ~ "No",
                       TRUE ~ "Yes")
  )

#convert variables in factor to be able to define an order
PCR_Anon2$pcrstatus <- as.factor(PCR_Anon2$pcrstatus) 
PCR_Anon2$pcrstatus <- factor(PCR_Anon2$pcrstatus, levels = c("pCR", "No pCR"))

PCR_Anon2$pcrstatc <- as.factor(PCR_Anon2$pcrstatc) 
PCR_Anon2$pcrstatc <- factor(PCR_Anon2$pcrstatc, levels = c("Yes", "No"))

PCR_Anon2$pcristatc <- as.factor(PCR_Anon2$pcristatc) 
PCR_Anon2$pcristatc <- factor(PCR_Anon2$pcristatc, levels = c("Yes", "No"))

PCR_Anon2$surgdtca <- as.factor(PCR_Anon2$surgdtca) 
PCR_Anon2$surgdtca <- factor(PCR_Anon2$surgdtca, levels = c("Yes", "No"))


# merge with dadiag
PCR_Anon3 <- PCR_Anon2 %>% 
  left_join(dplyr::select(dadiag,subjid,diagdtc) , by = "subjid") 

# difference of dates
PCR_Anon3$timtosurg = as.numeric(difftime(PCR_Anon3$surgdtc, PCR_Anon3$diagdtc, units = "days"))/30.4375

# create label for each variables
var_label(PCR_Anon3) <- list(pcrstatus    = "pCR results*",
                        pcrstatc     = "Absence of invasive and in situ residues in the breast and in the lymph nodes",
                        pcristatc    = "Absence of invasive residues in the breast and lymph nodes, regardless of the presence of ductal carcinoma in situ",
                        chevclasc    = "Classification Chevallier",
                        sattclasc    = "Classification Sataloff T",
                        satnclasc    = "Classification Sataloff N",
                        rcbclasc     = "Classification RCB",
                        timtosurg    = "Time from diagnostic to surgery (months)",
                        surgdtca     = "Surgery date available")

dapcr<-PCR_Anon3
# %>%
#    dplyr::select(-diagdtc_d)

#save in an output file to be used in .rmd
saveRDS(dapcr, file = "AD/generalization/dapcr.rds")

##### Create dasurg (analysed SURG_Anon)

SURG_Anon2 <- SURG_Anon %>% 
  mutate(
    namesurgc = case_when(namesurg == 1  ~ "Conservative surgery",
                          namesurg == 2  ~ "Mastectomy",
                          namesurg == 3  ~ "Axillary curage",
                          namesurg == 4  ~ "Sentinel Ganglion" ),
    resurgc = case_when(resurg == 0  ~ "Unticked",
                        resurg == 1  ~ "Ticked" ),

  )

#convert variables in factor to be able to define an order
SURG_Anon2$resurgc <- as.factor(SURG_Anon2$resurgc) 
SURG_Anon2$resurgc <- factor(SURG_Anon2$resurgc, levels = c("Ticked", "Unticked"))

# create label for each variables
var_label(SURG_Anon2) <- list(namesurgc    = "At least one Surgery*",
                        resurgc      = "Surgery performed")

dasurg<-SURG_Anon2

#save in an output file to be used in .rmd
saveRDS(dasurg, file = "AD/generalization/dasurg.rds")


#library(kableExtra)
#kable(SURG_Anon2)


##### Create dafollow (analysed FOLLOW_Anon)
FOLLOW_Anon2 <- FOLLOW_Anon %>% 
  mutate(
    followc = case_when(follow == 1  ~ "Yes",
                        follow == 2  ~ "No" ),
    progc = case_when(prog == 1  ~ "Yes",
                      prog == 2  ~ "No" ),
    followdtca=case_when(is.na(followdtc) & follow==1 ~ "No",
                         follow==1 ~ "Yes"),
    progdtca=case_when(is.na(progdtc) & prog==1 ~ "No",
                       prog==1 ~ "Yes")
    ) 

#convert variables in factor to be able to define an order
FOLLOW_Anon2$followc <- as.factor(FOLLOW_Anon2$followc) 
FOLLOW_Anon2$followc <- factor(FOLLOW_Anon2$followc, levels = c("Yes", "No"))

FOLLOW_Anon2$progc <- as.factor(FOLLOW_Anon2$progc) 
FOLLOW_Anon2$progc <- factor(FOLLOW_Anon2$progc, levels = c("Yes", "No"))

FOLLOW_Anon2$followdtca <- as.factor(FOLLOW_Anon2$followdtca ) 
FOLLOW_Anon2$followdtca  <- factor(FOLLOW_Anon2$followdtca , levels = c("Yes", "No"))

FOLLOW_Anon2$progdtca <- as.factor(FOLLOW_Anon2$progdtca ) 
FOLLOW_Anon2$progdtca  <- factor(FOLLOW_Anon2$progdtca , levels = c("Yes", "No"))

# merge with dadiag and lost
FOLLOW_Anon3 <- FOLLOW_Anon2 %>% 
  left_join(dplyr::select(dadiag,subjid,diagdtc) , by = "subjid") %>% 
  left_join(dplyr::select(LOST_Anon,subjid,lostdtc,loststat) , by = "subjid") %>%
  mutate(
    followupdtc=case_when(followdtca=="Yes" ~ followdtc,
                          loststat==1 ~ lostdtc))

# difference of dates
FOLLOW_Anon3$fupdur = as.numeric(difftime(FOLLOW_Anon3$followupdtc+1, FOLLOW_Anon3$diagdtc, units = "days"))/365.25
FOLLOW_Anon3$timtoprog = as.numeric(difftime(FOLLOW_Anon3$progdtc, FOLLOW_Anon3$diagdtc, units = "days"))/365.25

# create label for each variables
var_label(FOLLOW_Anon3) <- list(followc    = "Is the patient still being followed in the site (as of December 31, 2018)?",
                           progc      = "Has there been any progression of the disease since the beginning of adjuvant therapy",
                           fupdur     = "Follow-up duration (years)",
                           timtoprog  = "Time from diagnostic to progression (years)",
                           followdtca = "Date of last consultation available among patients still being followed in the site (as of December 31, 2018)",
                           progdtca   = "Date of the first progression of the disease available among patients having experienced progression of the disease since the beginning of adjuvant therapy",
                           followupdtc ="Date of last consultation or Death date")

dafollow<-FOLLOW_Anon3%>%
  dplyr::select(
    # -diagdtc_d,
    -lostdtc,-loststat)

#save in an output file to be used in .rmd
saveRDS(dafollow, file = "AD/generalization/dafollow.rds")

##### Create dalost (analysed LOST_Anon)
LOST_Anon2 <- LOST_Anon %>% 
  mutate(
    loststatc = case_when(loststat == 1  ~ "The patient is dead",
                          loststat == 2  ~ "The patient is lost to follow-up",
                          loststat == 3  ~ "Other reason"),
    deathrsc = case_when(deathrsn == 1  ~ "Disease progression",
                         deathrsn == 2  ~ "Other reason" ),
    lostdtca=case_when(is.na(lostdtc) & loststat==1 ~ "No",
                       loststat==1 ~ "Yes")
    )

#convert variables in factor to be able to define an order
LOST_Anon2$loststatc <- as.factor(LOST_Anon2$loststatc) 
LOST_Anon2$loststatc <- factor(LOST_Anon2$loststatc, levels = c("The patient is dead", "The patient is lost to follow-up","Other reason"))

LOST_Anon2$lostdtca <- as.factor(LOST_Anon2$lostdtca) 
LOST_Anon2$lostdtca <- factor(LOST_Anon2$lostdtca, levels = c("Yes", "No"))

# create label for each variables
var_label(LOST_Anon2) <- list(loststatc    = "Latest news",
                         deathrsc     = "Cause of death",
                         lostdtca     = "Death date available among dead patients")

dalost<-LOST_Anon2

#save in an output file to be used in .rmd
saveRDS(dalost, file = "AD/generalization/dalost.rds")

##### Create daadj (analysed ADJ_Anon)
ADJ_Anon2 <- ADJ_Anon %>% 
  mutate(
    nametrtc = case_when(nametrt == 1  ~ "Trastuzumab (Herceptin)",
                          nametrt == 2  ~ "Paclitaxel",
                          nametrt == 3  ~ "Docetaxel",
                          nametrt == 4  ~ "Doxorubicine",
                          nametrt == 5  ~ "Epirubicine",
                          nametrt == 6  ~ "Carboplatine",
                          nametrt == 7  ~ "Cyclophosphamide",
                          nametrt == 8  ~ "Navelbine",
                          nametrt == 9  ~ "5-FU",
                          nametrt == 10 ~ "Other",
                          nametrt == 11 ~ "Tamoxifene",
                          nametrt == 12 ~ "Anastrozole",
                          nametrt == 13 ~ "Letrozole",
                          nametrt == 14 ~ "Exemestane",
                          nametrt == 15 ~ "Other hormonotherapy 1",
                          nametrt == 16 ~ "Other hormonotherapy 2"),
    restrtc = case_when(restrt == 0  ~ "Unticked",
                        restrt == 1  ~ "Ticked" ),
    freqc   = case_when(freq == 1 ~ "Weekly",
                        freq == 2 ~ "Every 15 days",
                        freq == 3 ~ "Every 3 weeks",
                        freq == 4 ~ "Everyday"),
    routec   = case_when(route == 1 ~ "Subcutaneous",
                         route == 2 ~ "Intravenous",
                         route == 3 ~ "Both"),
    ongo_trtc = case_when(ongo_trt == 0  ~ "Unticked",
                          ongo_trt == 1  ~ "Ticked" ),
    locac = case_when(loca == 1  ~ "Hospital",
                      loca == 2  ~ "Home" ),
    adjstdtca=case_when(is.na(adjstdtc) & restrt==1 ~ "No",
                        restrt==1 ~ "Yes"),
    adjendtca=case_when(is.na(adjendtc) & restrt==1 & ((ongo_trt==0 & nametrt %in% c(11,12,13,14,15,16)) | is.na(ongo_trt)) ~ "No",
                        restrt==1  & ((ongo_trt==0 & nametrt %in% c(11,12,13,14,15,16)) | is.na(ongo_trt)) ~ "Yes")
    
  )
#convert variables in factor to be able to define an order
ADJ_Anon2$restrtc <- as.factor(ADJ_Anon2$restrtc) 
ADJ_Anon2$restrtc <- factor(ADJ_Anon2$restrtc, levels = c("Ticked", "Unticked"))

ADJ_Anon2$ongo_trtc <- as.factor(ADJ_Anon2$ongo_trtc) 
ADJ_Anon2$ongo_trtc <- factor(ADJ_Anon2$ongo_trtc, levels = c("Ticked", "Unticked"))

ADJ_Anon2$adjstdtca <- as.factor(ADJ_Anon2$adjstdtca) 
ADJ_Anon2$adjstdtca <- factor(ADJ_Anon2$adjstdtca, levels = c("Yes", "No"))

ADJ_Anon2$adjstdtca <- as.factor(ADJ_Anon2$adjstdtca) 
ADJ_Anon2$adjstdtca <- factor(ADJ_Anon2$adjstdtca, levels = c("Yes", "No"))

# merge with dapcr
ADJ_Anon3 <- ADJ_Anon2 %>% 
  left_join(dplyr::select(dapcr,subjid,surgdtc) , by = "subjid") 

#retrieve first adjuvant treatment
#firstadj <- ADJ_Anon3 %>%
#  filter(restrt == 1) %>%
#  group_by(subjid) %>%
#  arrange(subjid, adjstdtc) %>%
#  filter(row_number()==1) %>%
#  dplyr::select(subjid,restrt,adjstdtc,surgdtc_d)%>%
#  mutate(timsurgtoadj=as.numeric(difftime(adjstdtc, surgdtc_d, units = "days")))

#retrieve Trastuzumab(=herceptin) adjuvant treatment
herceptin <- ADJ_Anon3 %>%
  filter(restrt == 1 & nametrt==1) %>%
  dplyr::select(subjid,restrt,adjstdtc,surgdtc)%>%
  mutate(timsurgtoadj=as.numeric(difftime(adjstdtc, surgdtc, units = "days")),
         herceptin_dt=adjstdtc)

#merge firstadj with ADJ_Anon3
ADJ_Anon4 <- ADJ_Anon3 %>% 
  left_join(dplyr::select(herceptin,subjid,restrt,timsurgtoadj,herceptin_dt) , by = c("subjid","restrt")) 

# difference of dates
ADJ_Anon4$duration = round(as.numeric(difftime(ADJ_Anon4$adjendtc+1, ADJ_Anon4$adjstdtc, units = "days"))/30.4375,digits=4)

# create label for each variables
var_label(ADJ_Anon4) <- list(nametrtc     = "At least one Adjuvant Treatment*",
                        restrtc      = "Used treatment",
                        freqc        = "Administration frequency",
                        routec       = "Route of administration",
                        ongo_trtc    = "Ongoing treatment",
                        locac        = "Location of administration",
                        duration     = "Duration of each adjuvant (months)",
                        timsurgtoadj = "Time from surgery to adjuvant treatment initiation of Herceptin (days)",
                        adjstdtca    = "Start date of treatment available",
                        adjendtca    = "End date of treatment available"
                          )

daadj<-ADJ_Anon4

# check negative timesurtoadj
negative<-ADJ_Anon4 %>%
  filter(restrt == 1 & timsurgtoadj<0) 

#save in an output file to be used in .rmd
saveRDS(daadj, file = "AD/generalization/daadj.rds")


##### Create datte (analysed time to event dataset)

#retrieve last adjuvant date used if all dates are missing
laststart <- daadj %>%
filter(restrt == 1) %>%
group_by(subjid) %>%
arrange(subjid, desc(adjstdtc)) %>%
filter(row_number()==1) %>%
  dplyr::select(subjid,adjstdtc)

lastend <- daadj %>%
  filter(restrt == 1) %>%
  group_by(subjid) %>%
  arrange(subjid, desc(adjendtc)) %>%
  filter(row_number()==1) %>%
  dplyr::select(subjid,adjendtc)

lastadj<-laststart%>%
  left_join(lastend , by = "subjid") %>%
  mutate(lastadjdt=max(adjstdtc,adjendtc, na.rm = TRUE))%>%
  dplyr::select(subjid,lastadjdt)


#merge dadiag, dalost, dafollow,herceptin
tte <- dadiag %>% 
      dplyr::select(subjid,diagdtc) %>%
      left_join(dalost , by = "subjid") %>%
      left_join(dafollow , by = "subjid") %>%
      left_join(dplyr::select(dapcr,subjid,pcrstatus) , by = "subjid") %>%
      left_join(dplyr::select(herceptin,subjid, herceptin_dt), by = "subjid") %>%
      left_join(lastadj , by = "subjid")

tte2<-tte %>%
  filter(!is.na(herceptin_dt)) %>% #remove subject without adjuvant treatment initiation of Herceptin
  mutate(PARAM="PFS",
         EVT=as.integer(case_when(progc == "Yes" | loststatc=="The patient is dead"  ~ 1,
                       TRUE ~ 0)),
         EVTC=case_when(EVT==1 ~ "Event",
                        EVT==0 ~ "No event"),
         ADT=case_when(progc == "Yes" ~ progdtc,
                       loststatc=="The patient is dead" ~ lostdtc,
                       !is.na(followdtc) ~ followdtc,
                       TRUE ~ lastadjdt),
         STARTDT=herceptin_dt,
         AVAL=round(as.numeric(difftime(ADT+1, STARTDT, units = "days")/365.25),digits=3))%>%
  dplyr::select(subjid,PARAM,EVT,EVTC,ADT,STARTDT,AVAL,pcrstatus)


# create label for each variables
var_label(tte2) <- list(EVT     = "Event indicator",
                        AVAL    = "Time to event (years)"
)

datte<-tte2

#save in an output file to be used in .rmd
saveRDS(datte, file = "AD/generalization/datte.rds")


##### Create acov (analysed covariates)
cov1 <- dadm %>% 
  left_join(dplyr::select(herceptin,subjid,herceptin_dt) , by = "subjid") %>%
  left_join(dplyr::select(dadiag,-siteid) , by = "subjid") %>%
  left_join(dplyr::select(dapcr,-siteid) , by = "subjid") %>%
  mutate(
         # brthdtc_d=as.Date(substr(brthdtc,1,10),"%Y-%m-%d"),
         # age=round(as.numeric(difftime(herceptin_dt, brthdtc_d, units = "days")/365.25),digits=0),
         age=AgeInclusion,
         agegr=case_when(age>=70 ~ ">=70",
                         60<=age & age<=69 ~ "[60 - 69]",
                         50<=age & age<=59 ~ "[50 - 59]",
                         40<=age & age<=49 ~ "[40 - 49]",
                         age<40 ~ "<40"),
         weightgr=case_when(weight>=77 ~ ">=77",
                            65<=weight & weight<77 ~ "[65 - 77[",
                            58<=weight & weight<65 ~ "[58 - 65[",
                            weight<58 ~ "<58"),
         weightgrn=case_when(weight>=77 ~ 4,
                             65<=weight & weight<77 ~ 3,
                             58<=weight & weight<65 ~ 2,
                             weight<58 ~ 1),
         heightgr=case_when(height>=167 ~ ">=167",
                            163<=height & height<167 ~ "[163 - 167[",
                            160<=height & height<163 ~ "[160 - 163[",
                            height<160 ~ "<160"),
         heightgrn=case_when(height>=167 ~ 4,
                             163<=height & height<167 ~ 3,
                             160<=height & height<163 ~ 2,
                             height<160 ~ 1),
         bmi=round(weight/(height*0.01*height*0.01),digits=0),
         bmigr=case_when(bmi>=30 ~ ">=30",
                         25<=bmi & bmi<30 ~ "[25 - 30[",
                         bmi<25 ~ "<25"),
         bmigrn=case_when(bmi>=30 ~ 3,
                          25<=bmi & bmi<30 ~ 2,
                          bmi<25 ~ 1),
         tclasgr=case_when(tclas %in% c("T0","T1a","T1b","T1c","T2","T3") ~ "T0-3",
                           tclas %in% c("T4a","T4b","T4c","T4d") ~ "T>3"),
         tclasgrn=case_when(tclasgr =="T0-3"  ~ 1,
                            tclasgr =="T>3" ~ 2),
         nclasgr=case_when(nclas== "N0" ~ "N0",
                           nclas== "N1" ~ "N1",
                           nclas %in% c("N2","N3") ~ "N2&N3"),
         nclasgrn=case_when(nclasgr== "N0" ~ 1,
                            nclasgr== "N1" ~ 2,
                            nclasgr=="N2&N3" ~ 3),
         sbrgr=case_when(sbrc %in% c("SBR I","SBR II") ~ "SBR I & II",
                         sbrc=="SBR III" ~ "SBR III"),
         sbrgrn=case_when(sbrgr=="SBR I & II" ~ 1,
                          sbrgr=="SBR III" ~ 2),
         hormgr=case_when(oestroc=="positive" | progesc=="positive" ~ "ER and/or PR +",
                          oestroc=="negative" & progesc=="negative" ~ "ER and PR -"),
         hormgrn=case_when(oestroc=="positive" | progesc=="positive" ~ 1,
                           oestroc=="negative" & progesc=="negative" ~ 2),
         pcrstatusn=case_when(pcrstatus=="pCR" ~ 1,
                              pcrstatus=="No pCR" ~ 2)) %>%
  dplyr::select(subjid,age,agegr,weightgr,weightgrn,heightgr,heightgrn,bmigr,bmigrn,tclasgrn,tclasgr,nclasgrn,nclasgr,sbrgr,sbrgrn,embolc,hormgr,hormgrn,pcrstatus,pcrstatusn)

#convert variables in factor to be able to define an order
cov1$agegr <- as.factor(cov1$agegr) 
cov1$agegr <- factor(cov1$agegr, levels = c("<40", "[40 - 49]","[50 - 59]","[60 - 69]",">=70"))

cov1$bmigr <- as.factor(cov1$bmigr) 
cov1$bmigr <- factor(cov1$bmigr, levels = c("<25","[25 - 30[",">=30"))

cov1$tclasgr <- as.factor(cov1$tclasgr) 
cov1$tclasgr <- factor(cov1$tclasgr, levels = c("T0-3","T>3"))

cov1$nclasgr <- as.factor(cov1$nclasgr) 
cov1$nclasgr <- factor(cov1$nclasgr, levels = c("N0","N1","N2&N3"))

cov1$sbrgr <- as.factor(cov1$sbrgr) 
cov1$sbrgr <- factor(cov1$sbrgr, levels = c("SBR I & II","SBR III"))

cov1$hormgr <- as.factor(cov1$hormgr) 
cov1$hormgr <- factor(cov1$hormgr, levels = c("ER and/or PR +","ER and PR -"))


# create label for each variables
var_label(cov1) <- list(age     = "Age at adjuvant treatment initiation of Herceptin (years)",
                        agegr   = "Age group (years)",
                        bmigr   = "BMI (kg/m2)",
                        tclasgr = "T classification",
                        nclasgr = "N classification",
                        sbrgr   = "SBR Grade",
                        hormgr  = "Hormonal receptors status"
)

dacov<-cov1

#save in an output file to be used in .rmd
saveRDS(dacov, file = "AD/generalization/dacov.rds")
